# Supplementary material for: A new theropod dinosaur from the early cretaceous (Barremian) of Cabo Espichel, Portugal: Implications for spinosaurid evolution
Source: PLoS One. 2022 Feb 16;17(2):e0262614. doi: 10.1371/journal.pone.0262614 (PMC8849621; doi:10.1371/journal.pone.0262614)
Supplement: S1 File — (TXT) [file pone.0262614.s001.txt]

#NEXUS
[written Wed Nov 18 11:16:10 GMT 2020 by Mesquite  version 3.61 (build 927) at OBERON/192.168.1.67]

BEGIN TAXA;
	TITLE Taxa;
	DIMENSIONS NTAX=24;
	TAXLABELS
		Herrerasaurus Coelophysis Ceratosaurus Majungasaurus Neovenator Allosaurus Eocarcharia Sinraptor Mapusaurus Monolophosaurus Piatnitzkysaurus Dubreuillosaurus Eustreptospondylus Duriavenator Megalosaurus Torvosaurus Afrovenator Baryonyx Suchomimus Irritator Ichthyovenator Spinosaurus_ Vallibonavenatrix ML1190 
	;

END;


BEGIN CHARACTERS;
	TITLE  Character_Matrix;
	DIMENSIONS  NCHAR=534;
	FORMAT DATATYPE = STANDARD RESPECTCASE GAP = - MISSING = ? SYMBOLS = "  0 1 2 3 4 5 6 7 8 9 A B C D E F G H J K M N P Q R S T U V W X Y Z a b c d e f";
	CHARSTATELABELS 
		1 'Premaxilla, inter-premaxillary suture in adults: open (0), fused (1)',
		2 'Premaxilla, height/length ratio ventral to external naris: 0.5-2.0 (0), < 0.5 (1), > 2.0 (2)',
		3 'Premaxilla, subnarial process and ventral border of naris: contacts nasals, excluding maxilla from narial margin (0), reduced and separate from nasals by maxillary contribution to narial margin (1). ',
		4 'Premaxilla, posterior extent of nasal process relative to posterior tip of subnarial process: even (0); posterior (1).',
		5 'Premaxilla, form of premaxilla-nasal suture: V-shaped (0), W-shaped (1). ',
		6 'Premaxilla, proportions and position anterior to external nares: shorter than premaxilla ventral to nares, angle between anterior and alveolar margins > 75° (0), longer than body ventral to nares, angle < 70°, external naris overlaps some of the premaxillary body (1); external naris entirely posterior to premaxillary body (2)',
		7 'Premaxilla, diastema (''subnarial gap'') adjacent to maxilla along dentigerous margin: absent (0), present (1)',
		8 'Premaxilla, mediolateral constriction of posterior portion: absent (0), present (1)',
		9 'Premaxilla, development of maxillary process: well-developed (0), reduced to a short triangle (1)',
		10 'Premaxilla, morphology of subnarial foramen: distinct foramen (0), expanded channel (1)',
		11 'Premaxilla, articulation with maxilla: planar (0), interlocking (1)',
		12 'Maxilla, development of anterior ramus: anteroposteriorly short or absent (0), moderate (1), anteroposteriorly long (2)',
		13 'Maxilla, orientation of anteriormost alveolus: vertical (0), angled anteriorly (1).',
		14 'Maxilla, shape of ascending ramus: smooth curve or straight (0), abruptly changes orientation (1)',
		15 'Maxilla, morphology of palatal process: long, ridged or fluted prong (0), long and plate- shaped (1)',
		16 'Maxilla, position of palatal process: ventral, immediately dorsal to paradental plates (0), dorsal, immediately ventral to dorsal surface of maxillary anterior ramus (1)',
		17 'Maxilla, anterior end of junction between medial wall and paradental plates: horizontal (0); inclined anteroventrally (1)',
		18 'Maxilla, horizontal ridge (prominent ''lingual bar'') between palatal process and antorbital fenestra: absent (0), present (1)',
		19 'Maxilla, depth of paradental plates relative to anteroposterior width: low, < 1.8 (0); tall > 1.8 (1)',
		20 'Maxilla, ventral extent of paradental plates relative to lateral wall: as far ventral (0); fall short (1)',
		21 'Maxilla, arrangement of nutrient foramina on lateral surface: single row or no distinct pattern (0), two parallel rows (1)',
		22 'Maxilla, anteroventral border of antorbital fossa: graded or stepped (0), demarcated by raised ridge (1)',
		23 'Maxilla, anterior margin of antorbital fossa: rounded (0); squared (1)',
		24 'Maxilla, ventral extent of antorbital fossa: moderate (0), absent (1), dorsoventrally deep (2)',
		25 'Maxilla, position of anterior end of antorbital fossa relative to naris: posterior (0), ventral (1)',
		26 'Maxilla, development of maxillary ''fenestra'': absent (0), fossa (1), fenestra (2)',
		27 'Maxilla, development of promaxillary fenestra: absent (0), present but shallow (1), present and extends into anterior ramus as a canal (2)',
		28 'Maxilla, dimensions of promaxillary fenestra opening: small foramen (0), large fenestra (1)',
		29 'Maxilla, development of pneumatic fossa (excavatio pneumatica) in ascending process: absent (0), present (1).',
		30 'Maxilla, pneumaticity on medial side of posterior section of ascending ramus: absent (0), present (1)',
		31 'Maxilla, articulation with jugal: slot or groove (0), lateral shelf (1)',
		32 'Maxilla, anteroposterior length of jugal contact relative to total jugal length: less than 50% (0), more than 50% (1)',
		33 'Maxilla and nasal, external surface texture: smooth (0), sculptured (1)',
		34 'Nasal, inter-nasal contact in adults: separate (0), partly or fully fused (1)',
		35 'Nasal, posterior narial margin: absent or weak fossa (0), large fossa (1), laterally splayed hood (2)',
		36 'Nasal, participation in antorbital fossa: absent or at edge (0), present (1)',
		37 'Nasal, antorbital fossa in lateral view: visible (0); occluded by ventrolaterally overhanging lamina (1).',
		38 'Nasal, pneumatic foramina: absent (0), present (1)',
		39 'Nasal, development of dorsolateral surfaces: none, nasals low and dorsally' /  '(' 0 ')',
		40 'Nasal, sculpturing: low rugosity (0), deeply rugose, bears large excresences (1)',
		41 'Lacrimal, anterior process: dorsoventrally deep (0), dorsoventrally narrow, includes antorbital fossa and rim (0), dorsoventrally narrow, antorbital fossa only (1)',
		42 'Lacrimal, morphology of lateral lamina of ventral process of lacrimal: anteriormost point situated around midheight of ventral process (0); anteriormost point situated dorsal to midheight of ventral process and a distinct rugose patch is present on the lateral surface (1).',
		43 'Lacrimal, dorsal and ventral portions of antorbital fossa: separated by anterior projection of lateral lamina (0), continuous, lateral lamina does not project far anteriorly (1)',
		44 'Lacrimal, lacrimal fenestra morphology: absent (0); present as small foramen (1); present as large oval opening with associated dorsal rugosity, swelling or ''horn'' (2)',
		45 'Lacrimal, openings in lacrimal recess: single (0), multiple (1)',
		46 'Lacrimal, horn morphology: small rugosity (0); low, broad, rugose bar (1); triangular horn (2)',
		47 'Lacrimal, suborbital process: absent (0), present (1)',
		48 'Lacrimal, angle between anterior and ventral rami: ~90° (0), < 75° (1)',
		49 'Lacrimal, length of anterior process relative to ventral process: subequal (0), ~75% (1)',
		50 'Jugal, position of anterior end: posterior to internal antorbital fenestra, but reaching its posterior rim (0), excluded from internal antorbital fenestra (1), expressed at rim of internal antorbital fenestra, with distinct anterior process extending beneath it (2)',
		51 'Jugal, pneumatisation: absent (0), internally hollowed and transversely inflated by foramen in posterior rim of antorbital fossa (1)',
		52 'Jugal, antorbital fossa: absent (0), present (1)',
		53 'Jugal, morphology of lacrimal articulation: abuts, no flange (0), overlapping, flange present (1)',
		54 'Jugal, orientation of orbital margin: angled posterodorsally (0), vertical (1)',
		55 'Jugal, dorsoventral size of posterior process: shallow (0), deep (1)',
		56 'Postorbital, articulation with jugal: planar (0), grooved, ventral process with U-shaped cross-section (1)',
		57 'Postorbital, suborbital flange: absent (0), present as small eminence (1), present as large flange (2)',
		58 'Postorbital, ventral extent relative to ventral margin of orbit: substantially above (0), approximately same level (1)',
		59 'Postorbital, participation in supratemporal fossa: fossa extends onto dorsal surfaces of anterior and posterior processes (0), anterior process only (1), posterior process only (2)',
		60 'Supraorbital shelf formed mostly by ''palpebral'': absent (0), present (1)',
		61 'Postorbital, anterior prominence: absent or small (0), large (1), contacts lacrimal (2)',
		62 'Postorbital, articulation with squamosal: tongue-in-groove (0), helical (1)',
		63 'Laterosphenoid, articulations: frontal and postorbital (0), postorbital only (1)',
		64 'Prefrontal, condition in adults: separate, moderate (0), separate, reduced (1), partly or completely fused to postorbital (1)',
		65 'Prefrontal, articulation with frontal: planar (0), peg-and-socket (1)',
		66 'Frontal, exposure along orbital rim: broad (0), narrow or absent (1)' /  'Parietal, articulation with supraoccipital: abuts (0), overlaps (1)',
		67 'Parietal, articulation with supraoccipital: abuts (0), overlaps (1)',
		68 'Parietal, development of median skull table: flat and broad (0),narrow with sagittal crest (1), very broad, widely separating upper temporal fenestrae (2)',
		69 'Parietal, size and elevation of nuchal wedge and alae: moderate (0), tall and expanded (1)',
		70 'Supratemporal fossa, anteromedial corner: open dorsally (0); roofed over by shelf of frontal-parietal (1)',
		71 'Squamosal, constriction of lower temporal fenestra: absent (0), present (1)',
		72 'Squamosal, anterodorsal lamina: emarginated by upper temporal fenestra (0); continuous (1)',
		73 'Squamosal, flange covering quadrate head laterally: absent (0), present (1)',
		74 'Squamosal, articulation with quadratojugal: at tip (0), absent (1), broad (2)',
		75 'Quadratojugal, anteriormost point of ventral process relative to lower temporal fenestra: ventral (0), anterior (1)',
		76 'Quadrate, pneumatisation: absent (0), present (1)',
		77 'Quadrate, height of dorsal ramus relative to orbit height: less (0), greater (1)',
		78 'Quadrate, axis in posterior view: vertical (0), oblique (1)',
		79 'Quadrate, height of pterygoid flange relative to complete bone: 2/3 (0) subequal (1)',
		80 'Quadrate foramen: present (0), absent (1)',
		81 'Quadrate, axis in lateral view: vertical (0), anterior (1), posterior (2)',
		82 'Quadrate, head shape in dorsal view: oval (0), subrectangular (1)',
		83 'Quadrate, medial foramina adjacent to condyles: absent (0), present (1)',
		84 'Paroccipital process, position of ventral rim of base relative to occipital condyle: at same level (0), below (1)',
		85 'Paroccipital process, position of ventral edge of distal end relative to occipital condyle: at or above dorsal border of condyle, process approximately horizontal or dorsolaterally inclined (0), at or below mid-height of condyle, process ventrolaterally oriented (1)',
		86 'Supraoccipital, anteroposterior depth of median ridge relative to occipital condyle length: less (0), greater (1)',
		87 'Supraoccipital, width of knob relative to foramen magnum diameter: equal (0), 1.5x (1)',
		88 'Supraoccipital, participation in foramen magnum: absent, exoccipitals contact dorsally (0), narrow, separating exoccipitals on dorsal edge of foramen (1), wide, supraoccipital extends ventrolaterally around foramen magnum (2)',
		89 'Basioccipital, ventrolateral pair of pneumatic cavities invading neck of occipital condyle and joining medially: absent (0), present (1)',
		90 'Basioccipital, sharp dorsoventrally oriented lamina situated immediately ventral to occipital condyle: absent (0), present (1)',
		91 'Basioccipital, fossa ventral to occipital condyle in basioccipital apron: narrow and groove-like, one-half or less the width of the occipital condyle (0), broad depression approximately two-thirds the width of occipital condyle (1)',
		92 'Basioccipital, notch along contact with exoccipital-opisthotic: absent (0), present (1)',
		93 'Basioccipital, width of basal tubera relative to occipital condyle width: ? (0), < (1)',
		94 'Basisphenoid, location of basipterygoid processes relative to basal tubera: anterior or slightly anteroventral, basisphenoid recess opens ventrally (0), ventral, basisphenoid recess narrow and opens posteroventrally (1), anteroventrally, basisphenoid recess opens posteroventrally (2)',
		95 'Basisphenoid, depth of basisphenoid recess: shallow (0), very deep (1)',
		96 'Basisphenoid, shape of opening for basisphenoid recess: ovoid (0), teardrop-shaped (1)',
		97 'Basisphenoid, depth of indentation between basal tubera and basipterygoid processes: deep notch (0), shallow embayment (1)',
		98 'Basisphenoid, proportions of basipterygoid processes: elongate (0), broad (1)',
		99 'Braincase, number of foramina (representing cranial nerves XII, XI and X) exiting ventrolateral to occipital condyle: two (0); three (1).',
		100 'Braincase, ventral extension of subcondylar recess: pronounced (0); shallow/absent (1); narrow incisure (2)',
		101 'Braincase, shape of ventral margin of paroccipital process and stapedial groove/foramen ovale: open curve (0); acute/closed curve (1)',
		102 'Braincase, anteroposterior angle of occiput in lateral view: vertical (0), sloping anterodorsally?posteroventrally (1)',
		103 'Braincase, morphology of trigeminal foramen: single (0), partly split (1), fully split (2)',
		104 'Braincase, median ridge separating exits of left and right sixth cranial nerves: present (0), absent (1)',
		105 'Braincase, number of tympanic recesses: two (0), three (1)',
		106 'Braincase, internal carotid pneumatization: absent (0), fossa (1), opening (2)',
		107 'Braincase, ossification of interorbital region: weak or absent (0), extensive, ossified sphenethmoid and interorbital septum (1)',
		108 'Palatine, shape: triradiate (0), tetraradiate, well-developed jugal process (1)',
		109 'Palatine, anteroposterior extent of maxillary flange: short (0), extended (1)',
		110 'Palatine, morphology of jugal process: tapered process (0), expanded process (1)',
		111 'Palatine, orientation of maxillary contact: lateral (0), ventral (1)',
		112 'Palatine, pneumatic recess: absent (0), present (1)',
		113 'Pterygoid, pocket on ectopterygoid flange: absent (0), present (1)',
		114 'Ectopterygoid, dorsoventral depth: narrow (0), deep (1)',
		115 'Ectopterygoid, ventral fossa: absent (0), present (1)',
		116 'Ectopterygoid, lateral depth of ectopterygoid fossa: shallow (0), deep (1)',
		117 'Mandible, size of external mandibular fenestra: small to moderate (0), large (1)',
		118 'Mandible, position of anterior end of external mandibular fenestra relative to last dentary tooth: posterior (0), ventral (1)',
		119 'Dentary, shape of anterior end in lateral view: blunt and unexpanded (0), dorsoventrally expanded, rounded, and slightly upturned (1), ''squared off'' in lateral view via anteroventral process (2)',
		120 'Dentary, size of mesialmost alveoli: subequal (0), third alveolus circular and enlarged (1)',
		121 'Dentary, shape in dorsal view: straight (0), curves anteromedially (1)',
		122 'Dentary, paradental groove: narrow along entire length (0), wide anteriorly defining a distinct gap between medial dentary wall and paradental plates (1)',
		123 'Dentary, longitudinal groove housing dorsally situated row of neurovascular foramina on lateral surface: absent or weak (0), present and well-defined (1)',
		124 'Dentary, number of Meckelian foramina: one (0), two (1)',
		125 'Dentary, morphology of posterior end: notched by external mandibular fenestra (0), straight or slightly concave (1)',
		126 'Dentary, morphology of surangular articulation just above external mandibular fenestra: small notch (0), large socket (1)',
		127 'Splenial, contour of posterior edge: straight (0), curved (1), notched (2)',
		128 'Splenial, size of splenial (''mylohyoid'') foramen: small (0), large (1)',
		129 'Splenial, foramen in ventral part: completely enclosed by bone (0), open anteroventrally (1)',
		130 'Surangular, horizontal ridge on lateral surface below mandibular joint: weak or absent (0), strong (1)',
		131 'Surangular, number of posterior surangular foramina: one (0), two (1)',
		132 'Mandibular glenoid, morphology of medial edge: flat or rounded (0), projecting (1)',
		133 'Mandibular glenoid, development of anterior wall: weak (0), tall (1)',
		134 'Retroarticular process, length: long (0), blunt (1)',
		135 'Retroarticular process, mediolateral width relative to posterior width of dentary: ? (0), > (1)',
		136 'Retroarticular process, orientation of attachment surface: posterodorsal (0), dorsal (1)',
		137 'Paradental plates, continuity and replacement groove: separated, groove present (0), forming a continuous medial lamina (''fused''), groove absent (1)',
		138 'Paradental plates, visibility in medial view: widely exposed, subpentagonal and moderate-tall (0), obscured by medial wall of dentary, triangular apices only may be visible (1)',
		139 'Paradental plates, surface texture: smooth (0), vertically striated or ridged (1)',
		140 'Teeth, curvature: present, marked (0), reduced or absent (1)',
		141 'Teeth, crown striations: absent (0), present (1)',
		142 'Teeth, enamel wrinkles: absent (0), present, extending as bands across labial and lingual tooth surfaces (1), pronounced marginal enamel wrinkles (2)',
		143 'Teeth, mid-crown cross-section: elliptical (0), circular (1)',
		144 'Teeth, root shape: broad (0), tapered (1)',
		145 'Teeth, maxillary and dentary, serrations: present (0), absent (1)',
		146 'Teeth, maxillary and dentary, extent of anterior carina: to base of crown (0), at mid-height of crown or more dorsally (1)',
		147 'Premaxillary teeth, arrangement of carinae: nearly symmetrical, on opposite sides (0), more asymmetrical, both on lingual side (1)',
		148 'Premaxillary teeth, serrations: present (0), absent (1)',
		149 'Premaxillary teeth, number: four (0), three (1), five (2), six/seven (3)',
		150 'Premaxillary teeth, spacing: even (0), paired and spaced (1)',
		151 'Premaxillary teeth, size of tooth 1 relative to others: subequal (0), smaller (1)',
		152 'Maxillary teeth, mid-tooth spacing: adjacent (0), with diastemata (1)',
		153 'Dentary teeth, size and number relative to maxillary teeth: approximately equal (0), smaller and approximately 1.5 times as numerous (1)',
		154 'Presacral vertebrae, anterior face of anterior elements: flat (0), convex (1)',
		155 'Presacral vertebrae, pleurocoel posterior to parapophysis (anterior pleurocoel) in anterior elements: absent (0), present (1)',
		156 'Presacral vertebrae, posterior pleurocoel in anterior elements: absent (0), present (1)',
		157 'Presacral vertebrae, extent of anterior pleurocoel: to D4 (0), to sacrum (1)',
		158 'Vertebrae, internal structure of pneumatic centra: absent, ''pleurocoels'' if present, form fossae, not foramina (0), camerate (1), camellate (2 )',
		159 'Atlas, length of epipophyses: moderate (0), elongate (1)',
		160 'Axis, spinous process shape: dorsal end expanded transversely (0), tapers mediolaterally (1)',
		161 'Axis, orientation of intercentrum ventral surface: horizontal or slightly anteroventral (0), tilted anterodorsally (1)',
		162 'Axis, length of epipophyses: moderate (0), long (1), short (2)',
		163 'Axis, morphology of spinopostzygapophyseal lamina: broad, well-developed (0), invaginated (1)',
		164 'Axis, development of parapophyses: moderate/large (0), reduced/absent (1)',
		165 'Axis, development of diapophyses: moderate (0), reduced or absent (1)',
		166 'Axis, pleurocoels: absent (0), present (1)',
		167 'Cervical vertebrae, morphology of anterior pleurocoel: single opening (0), two openings oriented anteroventral-posterodorsal or very plastic morphology (1)',
		168 'Cervical vertebrae, middle, shape of anterior pleurocoel: round (0), anteroposteriorly elongate (1)',
		169 'Cervical vertebrae, anterior, ventral keel: present (0), absent or weak ridge (1)',
		170 'Cervical vertebrae, anterior, demarcation of dorsal surface of neural arch from diapophyseal surface: gently sloping (0), ridge (prominent prezygapophyseal?epipophyseal lamina) (1)',
		171 'Cervical vertebrae, position of parapophysis on centrum: anterior (0), middle (1)',
		172 'Cervical vertebrae, articular surface of prezygapophyses: planar (0), flexed (1)',
		173 'Cervical vertebrae, perimeter of anterior articular surface: not rimmed by a flattened peripheral band (0), flat, forming a distinct rim (1)',
		174 'Cervical vertebrae, anterior, transverse distance between prezygapophyses relative to width of neural canal: < (0), >, prezygapophyses situated lateral to neural canal (1)',
		175 'Cervical vertebrae, anterior, morphology of epipophyses: low, blunt (0), long, thin (1), long, robust (2)',
		176 'Cervical vertebrae, anteroposterior length of neural spines: nearly as long as centrum (0), ? 75% centrum length (1)',
		177 'Cervical vertebrae, longest post-axial elements: first five (0), last five (1)',
		178 'Cervical vertebrae, middle, length/height ratio of centra: less than 3 (0), more than 3 (1)',
		179 'Dorsal vertebrae, pneumaticity/webbing at base of neural spines: absent (0), present (1)',
		180 'Dorsal vertebrae, accessory centrodiapophyseal lamina: absent (0), present (1)',
		181 'Dorsal vertebrae, size of infraprezygapophyseal fossa: small (0), expanded (1)',
		182 'Dorsal vertebrae, anterior, ventral keel: absent or developed as a weak ridge (0), pronounced, around 1/3 the height of centrum and inset from lateral surfaces (1)',
		183 'Dorsal vertebrae, anterior, size of pneumatic foramen in centrum: small (0); enlarged (1)',
		184 'Dorsal vertebrae, elevation of parapophyses: slightly elevated from centrum (0), project far laterally, more than half the diapophyseal length (1)',
		185 'Dorsal vertebrae, orientation of hyposphene laminae: diverge ventrolaterally (0), parallel and sheet-like (1)',
		186 'Dorsal vertebrae, position of parapophyses in posteriormost elements: on the same level as transverse process (0); distinctly below transverse process (1)',
		187 'Dorsal vertebrae, distinct step-like ridge lateral to hyposphene, running posterodorsally from dorsal border of neural canal to posterior edge of postzygapophyses: absent (0); present (1); ridge present and is developed into a prominent lamina that bisects the infrapostzygapophyseal fossa in posterior dorsal vertebrae (2)',
		188 'Dorsal vertebrae, middle and posterior, postzygapophyses with tab-like lateral extensions of articular facets: absent (0); present (1)',
		189 'Dorsal vertebrae, morphology of neural spines: transversely compressed sheets (0), transversely broad anteriorly and posteriorly, central regions of lateral surface embayed by deep vertical troughs (1)',
		190 'Dorsal vertebrae, posterior, inclination of neural spines: vertical or posterior (0), anterior (1)',
		191 'Dorsal vertebrae, height of neural spines relative to centrum height: low, ? 1.3x (0), moderate, 1.4-1.8x (1); tall, ? 2.0x (2)',
		192 'Dorsal vertebrae, posterior, centrum constriction: weak (0), strong (1)',
		193 'Dorsal vertebrae, centrum length relative to height: more than 2 (0), less than 2 (1)',
		194 'Sacral vertebrae, centrum pneumaticity: absent (0), pleurocoelous fossae (1); pneumatic foramina (2).',
		195 'Sacral vertebrae, number: 2 [primordial sacrals only] (0), 5 [1 dorsosacral, 2 caudosacrals] (1), 6 [2 dorsosacrals, 2 caudosacrals] (2)',
		196 'Sacral vertebrae, transverse dimensions of middle centra relative to other sacrals: equivalent (0), constricted (1)',
		197 'Sacral vertebrae, orientation of ventral margin of middle centra: approximately horizontal (0), strongly arched (1)',
		198 'Sacral vertebrae, dorsal edge of neural spines: as thin as remainder of spine (0), transversely thickened (1)',
		199 'Sacral vertebrae, pneumaticity of neural arches: weak or absent (0), paired fossa ventral to diapophyses (1)',
		200 'Caudal vertebrae, anterior, morphology of ventral surface: flat (0), groove (1), ridge (2)',
		201 'Caudal vertebrae, L-shaped neural spines: absent (0), present (1)',
		202 'Caudal vertebrae, pleurocoels (large pneumatic foramina in centrum): absent (0), present (1)',
		203 'Caudal vertebrae, anterior, centrodiapophyseal laminae on neural arch: weak or lacking (0), as prominent as in dorsal vertebrae, defining deep infradiapophyseal fossa that penetrates neural arch (pneumatic) (1)',
		204 'Caudal vertebrae, anterior, proportions of neural arch base relative to centrum proportions: < (0), ? (1)',
		205 'Caudal vertebrae, middle, morphology of neural spines: rod-like and posteriorly inclined (0), subrectangular and sheet-like (1), rod-like and vertical (2)',
		206 'Cervical ribs, articulation with cervical vertebrae in adults: separate (0), fused (1)',
		207 'Cervical ribs, length of anterior process: short (0), long (1)',
		208 'Gastralia, posteriormost gastral segments: separate (0), united into single, boomerang-shaped elements (1)',
		209 'Sacral ribs, articulations in adults: separate (0), fused together (1)',
		210 'Sacral ribs, position of posterior attachment to ilium: ventral (0), posterodorsal (1)',
		211 'Sacral ribs, depth relative to ilium height: < 85% (0), ? 90% (1)',
		212 'Chevrons, morphology in middle caudal vertebrae: rod-like or only slightly expanded ventrally (0), L-shaped (1)',
		213 'Chevrons, proximal articular surface: divided into anterior and posterior facets by distinct transverse ridge (0), no ridge, but low lateral mounds may be present, one on each side (1)',
		214 'Chevrons, curvature: straight or gently curved (0), strongly curved (1)',
		215 'Chevrons, anterior process: absent (0); present (1)',
		216 'Chevrons, morphology of distal end in anterior and middle elements: expanded anteroposteriorly (0), unexpanded, tapers ventrally (1)',
		217 'Scapula, angle between blade and acromion: gradual, oblique (0), abrupt, perpendicular (1)',
		218 'Scapula, size of acromion process: moderate (0), marked (1)',
		219 'Scapula, midshaft expansion of blade: absent (0), present (1)',
		220 'Scapula, distal expansion of blade: marked (0), weak/absent (1)',
		221 'Scapula, length:width ratio of blade: ? 7 (0), 7.5-9 (1), > 10 (2)',
		222 'Scapulocoracoid, shape of anterior margin: indented or notched between acromial process and coracoid suture (0), smoothly curved and uninterrupted across scapula?coracoid contact (1)',
		223 'Scapulocoracoid, glenoid lip: moderate (0), marked (1)',
		224 'Coracoid, development of posteroventral process: low, rounded posteroventral eminence (0), pronounced, posteroventrally tapering process (1)',
		225 'Coracoid, development of biceps tubercle (= acrocoracoid process): absent or poorly developed (0), conspicuous and well developed as tuber (1), developed as a posteroventrally oriented ridge (2)',
		226 'Coracoid, prominent fossa on ventral surface posteroventral to glenoid (subglenoid fossa): absent (0); present (1)',
		227 'Humerus, shape of head: elongate (0), globular (1)',
		228 'Humerus, longitudinal torsion of shaft: absent (0), present (1)',
		229 'Humerus, size of trochanters relative to midshaft diameter: < (0), > 150% (1) > 250% (2)',
		230 'Humerus, development of internal tuberosity: low/rounded (0), hypertrophied (1)',
		231 'Humerus, length of deltopectoral crest relative to total bone length: < 0.4 (0), 0.43- 0.49 (1) > 0.52 (2)',
		232 'Humerus, height of deltopectoral crest: low (0), prominent (1)',
		233 'Humerus, orientation of deltopectoral crest apex: anteriorly (0), anterolaterally (1)',
		234 'Humerus, relative orientation of proximal & distal condyles in anteroposterior view: parallel, humerus straight (0), distal canted (1)',
		235 'Humerus, anterior surface of bone adjacent to ulnar condyle: smooth or gently depressed (0), bears well-defined fossa (1)',
		236 'Humerus, shape of distal condyles: rounded (0), flattened (1)',
		237 'Humerus, development of radial external tuberosity and ulnar internal tuberosity: low, rounded (0), hypertrophied distal ends of radius and ulna broadened (1)',
		238 'Radius, shaft: straight (0); curves laterally (1)',
		239 'Radius, development of medial biceps tubercle: small or indistinct (0), hypertrophied (1)',
		240 'Ulna, olecranon process: absent (0), present (1)',
		241 'Ulna, morphology of olecranon process: transversely robust (0); transversely compressed and ''blade- like'' (1)',
		242 'Ulna, crest extending distally along posterior surface from olecranon process: absent (0), present (1)',
		243 'Ulna, hypertrophied medial and lateral processes on proximal end: absent (0), present (1)',
		244 'Ulna, length relative to minimum circumference: stout, < 2.3 (0); gracile > 2.6 (1)',
		245 'Carpus, morphology and articulations of distal carpals: separate dc1 and dc2 over separate metacarpals, flattened proximodistally (0), fused dc1 and dc2, dc1 overlaps metacarpals I and II, flattened proximodistally (1), fused dc1 and dc2, dc1 overlaps metacarpals I and II, strongly arched proximodistally (2)',
		246 'Manus, length relative to length of arm + forearm: < (0), ? (1)',
		247 'Manus, composition: digit IV and V present (0), digit IV present, digit V absent (1), MC IV present, IV phalanges and digit V absent (2), digits IV and V absent (3)',
		248 'Manual digits, lengths: III longest (0), II longest (1)',
		249 'Metacarpals, transverse width of proximal articular ends relative to minimum transverse shaft width: < (0), ? 2x (1)',
		250 'Metacarpal I, length to minimum width ratio: 1.4-1.9 (0), ? 2.4 (1)',
		251 'Metacarpal I, length relative to length of metacarpal II: > 50% (0), < 50% (1)',
		252 'Metacarpal I, extent of contact with metacarpal II relative to shaft length: < 1/3 (0), 1/2 (1)',
		253 'Metacarpal I, angle between facet for metacarpal II and proximal articular facet: perpendicular (0), obtuse (1)',
		254 'Metacarpal III, position of base relative to those of other metacarpals: at same level (0), on palmar surface (1)',
		255 'Metacarpal III, shape of proximal end: rectangular (0), triangular (1)',
		256 'Metacarpal III, width relative to width of metacarpal II: > 50% (0), < 50% (1)',
		257 'Manual ungual I, length:height ratio: < 2.5x (0), > 2.5x (1)',
		258 'Manual unguals, proximal height:width ratio: transversely broad, < 2.0 (0), transversely narrow, > 2.4 (1)',
		259 'Pelvic elements, articulations in adults: separate (0), fused (1)',
		260 'Ilium, large external pneumatic foramina and internal spaces: absent (0), present (1)',
		261 'Ilium, vertical ridge on lateral surface blade dorsal to acetabulum: absent (0), low swollen ridge (1), low double ridge (2)',
		262 'Ilium, posterior width of brevis fossa: subequal to anterior width, fossa margins subparallel (0), twice anterior width, fossa widens posteriorly (1)',
		263 'Ilium, height of lateral wall of brevis fossa relative to medial wall: taller along whole length (0), shorter anteriorly, exposing medial wall in lateral view (1)',
		264 'Ilium, morphology between supraacetabular crest and brevis shelf on lateral surface: gap (0), continuous ridge (1)',
		265 'Ilium, ventrolateral development of supraacetabular crest: large/pendant ''hood'' (0), reduced shelf (1).',
		266 'Ilium, orientation of pubic peduncle: mostly ventral (0), mostly anterior or ''kinked'' double facet with anterior and ventral components (1)',
		267 'Ilium, shape of acetabular margin of pubic peduncle: transversely convex or flat (0); transversely concave',
		268 'Ilium, relative sizes of pubic and ischial articulations: subequal (0), pubic articulation ? 130% of iliac articulation (1)',
		269 'Ilium, morphology of ischial peduncle: rounded (0), acuminate (1)',
		270 'Ilium, pubic peduncle length to width ratio: ? 1 (0), 1.3-1.75 (1), > 2 (2)',
		271 'Ilium, ridge on medial surface adjacent to preacetabular notch: absent (0), present (1), strongly developed, forming a shelf (2)',
		272 'Ilium, preacetabulum length relative to anterior edge of pubic peduncle: reaches anteriorly to same point as (''brachyiliacic'') (0), or well past (''dolichoiliacic'') (1)',
		273 'Ilium, depth of preacetabular process: shallow (0), deep (1)',
		274 'Ilium, anteroventral lobe of preacetabular process: absent (0), present (1)',
		275 'Ilium, shape of dorsal margin: convex (0), straight (1)',
		276 'Ilium, postacetabulum length relative to ischial peduncle length: ? (0), > (1)',
		277 'Ilium, depth of postacetabular process: shallow (0), deep (1)',
		278 'Ilium, shape of posterior margin of postacetabular process: convex (0), concave (1), straight (2), with prominent posterodorsal process but lacking posteroventral process (3)',
		279 'Puboischiadic plate, morphology and foramina/notches: fully closed along midline, 3 fenestrae (0), open along midline, 1 fenestra (obturator foramen of pubis) and 1-2 notches (1), open along midline, 0 fenestrae, 1-2 notches (2)',
		280 'Pubis, shaft orientation: straight (0), ventrally curved (1)',
		281 'Pubis, articulation between apices in adults: unfused (0); fused (1)',
		282 'Pubis, contact between distal portions: separate distally (0), contacting (1), contacting with slit-like opening proximal to distal expansion (interpubic fenestra) (2)',
		283 'Pubis, angle between long axes of shaft and boot: 75-90° (0), < 60° (1)',
		284 'Pubis, morphology of symphysis: marginal (0), broad (1)',
		285 'Pubis, morphology of obturator foramen: small and subcircular (0), large and oval (1)',
		286 'Pubis, anterior expansion of distal end: absent (0), present (1)',
		287 'Pubis, boot length relative to shaft length: < (0), > 30% (1), > 60% (2)',
		288 'Pubis, shape of boot in ventral view: broadly triangular (0), narrow, with subparallel margins (1)',
		289 'Pubis, articulation with ilium: planoconcave (0), peg-and-socket (1)',
		290 'Ischium, length relative to pubis length: 75-80% (0), ? 70% (1), > 80% (2)',
		291 'Ischium, shaft orientation: straight (0), ventrally curved (1)',
		292 'Ischium, articulation with ilium: planoconcave (0), peg-and-socket (1)',
		293 'Ischium, morphology of antitrochanter: large and notched (0), reduced (1)',
		294 'Ischium, notch ventral to obturator process: absent (0), present (1)',
		295 'Ischium, morphology of symphysis: unexpanded (0), expanded as apron (1)',
		296 'Ischium, cross-sectional shape of paired midshafts: oval (0), heart-shaped, medial portions of shafts extend posteriorly as midline flange (1)',
		297 'Ischium, morphology of distal end: rounded (0), expanded, triangular (1)',
		298 'Ischium, articulation at distal end in adults: separate (0), fused (1)',
		299 'Femur, head orientation: 45° anteromedial (0), 10-30° anteromedial (1), medial (2)',
		300 'Femur, head angle: ventromedial (0), horizontal (medial) (1), dorsomedial (2)',
		301 'Femur, groove on proximal surface of head oriented oblique to long axis of head (''articular groove''): absent (0), present (1)',
		302 'Femur, oblique ligament groove on posterior surface of head: shallow, groove bounding lip does not extend past posterior surface of head (0), deep, bound medially by well-developed posterior lip (1)',
		303 'Femur, placement of lesser trochanter relative to femoral head: does not reach ventral margin (0), rises past ventral margin (1), rises to proximal surface (2)',
		304 'Femur, morphology of anterolateral muscle attachments at proximal end: continuous trochanteric shelf (0), distinct lesser trochanter and attachment bulge (1)',
		305 'Femur, development of fourth trochanter: prominent semioval flange (0), very weak or absent (1)',
		306 'Femur, distinctly projecting accessory trochanter (derived from lesser trochanter): weak, forms slightly thickened margin of lesser trochanter (0), present as triangular flange (1)',
		307 'Femur, M. femorotibialis externus origin on anterodistal surface: faint, small rugose patch (0), pronounced rugose depression that extends to distal femur (1)',
		308 'Femur, development of medial epicondyle: rounded (0), ridge (1)',
		309 'Femur, distal extensor groove: absent (0), present (1)',
		310 'Femur, morphology and orientation of tibiofibularis crest: broad (0), narrow, longitudinal (0), lobular, oblique (2)',
		311 'Femur, infrapopliteal ridge connecting medial distal condyle and crista tibiofibularis: absent (0), present (1)',
		312 'Femur, orientation of long axis of medial condyle in distal view: anteroposterior (0), posterolateral (1)',
		313 'Femur, projection of lateral and medial distal condyles: approximately equal (0), lateral projects distinctly further than medial, distal surface of medial is gently flattened (1)',
		314 'Femur, morphology of distal end: central depression connected to crista tibiofibularis by a narrow groove (0), anteroposteriorly oriented shallow trough separating medial and lateral convexities (1)',
		315 'Tibia, lateral malleolus: backs astragalus (0), overlaps calcaneum (1)',
		316 'Tibia, shape of edge of lateral malleolus: smoothly curved (0), tabular notch (1)',
		317 'Tibia, morphology of distal cnemial process: rounded (0), expanded proximodistally (1)',
		318 'Tibia, morphology of lateral (fibular) condyle: large (0), small and lobular (1)',
		319 'Tibia, anterolateral process of lateral condyle: absent or horizontal projection (0), prominent, curves ventrally (1)',
		320 'Tibia, anteromedial buttress for astragalus: absent (0), ventral (1), marked oblique step-like ridge (2), reduced oblique ridge (3), bluntly rounded vertical ridge on medial side (4)',
		321 'Tibia, morphology of fibular crest: narrow (0), bulbous (1)',
		322 'Tibia, development of fibular flange: extends to proximal end of tibia as high crest (0), extends to proximal end of tibia as low ridge (1), does not extend to proximal end of tibia (2)',
		323 'Fibula, depth of fibular fossa on medial aspect: groove (0), shallow fossa (1), deep fossa (2)',
		324 'Fibula, position of fibular fossa on medial aspect: posterior edge (0), central (1)',
		325 'Fibula, size of iliofibularis tubercle: faint scar (0), large (1), anterolaterally curving flange (2)',
		326 'Fibula, size of proximal end relative to width of proximal tibia: < 75% (0), ? 75% (1)',
		327 'Astragalus, articulation between ascending process and fibula in adults: separate (0), fused (1)',
		328 'Astragalus, orientation of distal condyles: ventral (0), 30-45° anterior (1)',
		329 'Astragalus, ascending process morphology: blocky (0), laminar (1)',
		330 'Astragalus, angle of dorsal margin of ascending process: low and oblique (0), high and oblique (1)',
		331 'Astragalus, ascending process height relative to depth of astragalar body: < (0), subequal (1), > 1.6 times (2)',
		332 'Astragalus, prominent proximolateral extension: absent (0); present (1)',
		333 'Astragalus, round fossa at base of ascending process: absent (0), small (1), large (2)',
		334 'Astragalus, development of articular surface for distal end of fibula: large, dorsal (0), reduced, lateral (1)',
		335 'Astragalus, posterolateral crest: absent (0), present (1)',
		336 'Astragalus, posteromedial crest: absent (0), present (1)',
		337 'Astragalus, articulation with calcaneum in adults: separate (0), fused (1)',
		338 'Metatarsal I, length relative to length of metatarsal II: ? 50% (0), < 50% (1)',
		339 'Metatarsal III, shape of proximal end: rectangular (0), shallow notch (1), deep notch (2)',
		340 'Metatarsal III, midshaft cross-sectional shape: rectangular (0), wedge-shaped, plantar surface pinched (1)',
		341 'Metatarsal III, relative proportions of shaft: short and thick, length:transverse width ratio < 12.0 (0), long and gracile, ratio > 12.5 (1)',
		342 'Metatarsal IV, proportions of distal end: broader than tall (0), taller than broad (1)',
		343 'Metatarsal V, morphology of distal end: articular (0), non-articular (1)',
		344 'Metatarsal V, length relative to length of metatarsal IV: > 50% (0), < 50% (1)',
		345 'Antarctometatarsus: absent (0), present (1)',
		346 'Pedal unguals, morphology of lateral and medial grooves: single (0), double (1)',
		347 'Pedal unguals, digits III and IV, cross-sectional shape: triangular (0), elliptical (0)',
		348 'Pedal unguals, digit II, mediolateral symmetry: symmetrical (0), asymmetrical (1)',
		349 'Pedal digit phalanges, length of I-1 + I-2 relative to III-1: greater (0), less than or equal (1)',
		350 upturned_snout,
		351 Prmaxilla_constricted_posteriorly_in_lateral_view_,
		352 'Premaxilla, snout hyperelongate',
		353 'Premaxillae, palatal shelves project ventrally in lateral view',
		354 'Premaxillae, ventral margin convex or straight (0)  concave (1) ',
		355 'Narial process projects posterodorsally (0) subhorizontal (1)',
		356 'Premaxilla, premaxillary teeth subequal in size (0) or tooth 2 and 3 much larger than posterior teeth (1)',
		357 'Premaxilla, enlarged mental foramina clustered at the tip of the snout: absent (0) present (1)',
		358 'Premaxilla, ventral margin rises up anteriorly or level in lateral view (0) or hooked downward in lateral view (1)',
		359 'Premaxilla-maxilla suture, vertical or oblique (0) horizontal, maxillary process of premaxilla lies atop maxilla (1)',
		360 'Premaxilla, straight or convex  dorsal margin posteriorly (0) concave (1)',
		361 'Premaxilla, narial anteroventral margin U-shaped (0) V-shaped (1)',
		362 'Premaxilla participates broadly in naris (0) excluded from dorsal margin by nasal (1) excluded from naris by nasal and maxilla (2) ORDERED',
		363 'Premaxilla, Narial processes of premaxillae with a distinct ridge or crest',
		364 Premaxilla_nasal_process_deep,
		365 'Nasals: end near end of maxilla (0) end well before tip of maxilla (1) near midpoint of maxilla (2) ORDERED',
		366 'Maxilla, naris anteriorly located or partially retracted (0) fully retracted, near middle or back of maxilla (1)',
		367 'Maxilla, Antorbital fenestra reduced',
		368 'Lateral teeth and alveoli, laterally compressed (0) or with tooth bases and alveoli subcircular (1)',
		369 'Maxilla, teeth subequal in size near the front of the toothrow (0) enlarged caninform tooth or teeth near the front of the toothrow (1)',
		370 Maxillae_subparallel_in_ventral_view,
		371 Maxillae_contact_medially,
		372 Maxillae_with_elongate_anterior_projections_between_premaxillae,
		373 'maxilla, premaxillary process tapered or subrectangular in lateral view (0) distally deepened',
		374 'Toothrow straight or convex near middle of toothrow (0) concave (1)',
		375 Nasal_crest,
		376 'frontals, median keel absent (0) present (1) prominent (2) ORDERED',
		377 'frontals, dorsal surface flat (0) concave (1)',
		378 'frontals, unfused (0) fused (1)',
		379 'nasal frontal contact, nasals extend back over frontals posterior to the nasalpreferntoal contact (1)',
		380 'frontals and parietals, massive sagittal crest',
		381 Rostrum_deflected_ventrally_relative_to_skull_table_in_lateral_view,
		382 'Symphyseal region of dentary with a straight or weakly bowed ventral margin (0) strongly curved upwards in lateral view (1)',
		383 Neural_spines_with_dorsal_extension_above_the_level_of_the_intraspinous_ligaments,
		384 'prezygs broad and triangular, broad laminae extending to neural spine and diapophyses (0) or narrow and tonguelike (1)',
		385 'Ball-like anterior condyle of centrum',
		386 cervicals_with_ventral_keel,
		387 Dorsal_centra_longer_than_tall,
		388 Premaxillary_teeth,
		389 'Highest number of premaxillary teeth (or alveoli):',
		390 'Premaxillary alveoli, direction of main axis of elongation in palatal view',
		391 'Premaxillary alveoli, overlap of the first and second alveoli in palatal view',
		392 'Premaxillary alveoli, overlap of the second and third alveoli in palatal view',
		393 'Premaxillary alveoli, overlap of the third and fourth alveoli in palatal view',
		394 'Premaxillary teeth (or alveoli), size',
		395 'Mesial premaxillary teeth (or alveoli), size',
		396 'Distal premaxillary teeth (or alveoli), size',
		397 'First premaxillary tooth (or alveolus), size',
		398 'Second premaxillary tooth (or alveolus), size',
		399 'Distalmost premaxillary tooth (or alveolus), mesiodistal length in palatal view',
		400 'Distal premaxillary alveoli, shape in palatal view',
		401 Premaxilla_in_palatal_view,
		402 'Subnarial gap/diastema (i.e., posterior part of premaxillary alveolar margin edentelous, resulting in an interruption of the upper tooth row)',
		403 First_premaxillary_alveoli_open,
		404 Maxillary_teeth,
		405 'Highest number of maxillary teeth (or alveoli):',
		406 'Mesial maxillary teeth (or alveoli), size',
		407 'Mid-maxillary teeth (or alveoli), mesiodistal length',
		408 'First maxillary tooth (or alveolus), size:',
		409 'First maxillary teeth (or alveoli) open:',
		410 'Mid-maxillary teeth, inclination:',
		411 'Maxillary alveoli, shape of most of them in palatal view:',
		412 'Maxillary tooth row, posterior extension (position of posteriormost tooth)',
		413 Dentary_teeth,
		414 'Highest number of dentary teeth (or alveoli):',
		415 'Dentary alveoli in dorsal view:',
		416 'Mesialmost dentary teeth (or alveoli), size',
		417 'First dentary tooth (or alveolus), size in comparison to second and third dentary alveoli:',
		418 'Mid-dentary teeth (or alveoli), size',
		419 'Terminal rosette of dentary, highest number of teeth (or alveoli):',
		420 First_dentary_alveoli_open,
		421 'Mid-dentary teeth, inclination',
		422 'Dentary teeth, spacing',
		423 Palatal_teeth_on_the_pterygoid,
		424 'Mesial teeth, constriction between root and crown in most crowns:',
		425 'Mesial teeth, constriction between root and crown along the tooth row:',
		426 'Mesial teeth, height of the largest crown (CH in centimetres) in subadult/adults:',
		427 'Mesial teeth, labiolingual compression of the widest crown (CBR = CBW/CBL):',
		428 'Mesial teeth, baso-apical elongation of the most elongated crown (CHR = CH/CBL):',
		429 'Mesial teeth, crown recurvature (lingually or distally)',
		430 'Mesial teeth, distal margin of the crown in lateral view',
		431 'Mesial teeth, outline of basal cross-section of the crown in the mesialmost tooth',
		432 'Mesial teeth, concave surface adjacent to the carina',
		433 'Mesial teeth, mesial carina',
		434 'Mesial teeth, mesial carina',
		435 'Mesial teeth, distal carina',
		436 'Mesial teeth, mesial carina',
		437 'Mesial teeth, mesial carina, and if denticulated, mesial serration',
		438 'Mesial teeth, distal carina',
		439 'Mesial teeth, position of mesial carina on the crown in articulation in mesialmost teeth',
		440 'Mesial teeth, position of distal carina on the crown in articulation in mesialmost teeth',
		441 'Mesial teeth, average number of denticles per five millimetres on mesial carina at two-thirds height of the crown (MCA) in subadults/adults',
		442 'Mesial teeth, average number of mid-crown denticles per five millimetres on distal carina (DC) in subadults/adults',
		443 'Mesial teeth, denticle size (except in embryos and hatchlings)',
		444 'Mesial teeth, denticles on mesial carina',
		445 'Mesial teeth, denticles on distal carina',
		446 'Mesial teeth, size of mesial denticles relative to distal denticles (DSDI)',
		447 'Mesial teeth, denticles contiguous over tip or very close to the apex',
		448 'Mesial teeth, interdenticular sulci',
		449 'Mesial teeth, flutes (i.e., subparallel longitudinal grooves separated by acute ridges) on the crown',
		450 'Mesial teeth, longitudinal groove on the labial and/or lingual side of the crown',
		451 'Mesial teeth, longitudinal ridge, different of flutes, on the lingual side of the crown',
		452 'Mesial teeth, basal striations, different of flutes, on both lingual and labial sides of the crown',
		453 'Lateral teeth, constriction between root and crown',
		454 'Lateral teeth, constriction between root and crown along the tooth row',
		455 'Lateral teeth, height of the largest crown (CH in centimetres) in subadults/adults',
		456 'Lateral teeth, labiolingual compression of the crown (CBR = CBW/CBL)',
		457 'Lateral teeth, baso-apical elongation of the crown (CHR = CH/CBL)',
		458 'Lateral teeth, distal margin of crown in lateral view',
		459 'Lateral teeth, mesial margin of crown in lateral view',
		460 'Lateral teeth, mesiodistal curvature of the labial surface of the crown at one third of the crown',
		461 'Lateral teeth, concave surface adjacent to carinae all along the crown',
		462 'Lateral teeth, outline of basal cross-section of the crown',
		463 'Lateral teeth, mesial carina',
		464 'Lateral teeth, mesial carina',
		465 'Lateral teeth, distal carina',
		466 'Lateral teeth, distal carina',
		467 'Lateral teeth, extension of mesial carina relative to distal carina',
		468 'Lateral teeth, mesial carina, and if denticulated, basalmost serration of the mesial carina',
		469 'Lateral teeth, twisted mesial carina in some crowns',
		470 'Lateral teeth, split carina in some teeth:',
		471 'Lateral teeth, distal carina, and if denticulated, basalmost serration of the distal carina',
		472 'Lateral teeth, profile of the distal carina on the crown in distal view',
		473 'Lateral teeth, position of distal carina on the crown in distal view',
		474 'Lateral teeth, average number of denticles per five millimeters on mesial carina at two-thirds height of the crown (MCA) in subadults/adults:',
		475 'Lateral teeth, average number of mid-crown denticles per five millimetres on distal carina (DC) in subadults/adults',
		476 'Lateral teeth, denticle number on both mesial and distal carinae (except in embryos and hatchlings)',
		477 'Lateral teeth, shape of denticles on mesial carina in lateral view',
		478 'Lateral teeth, shape of denticles on distal carina in lateral view',
		479 'Lateral teeth, shape of mesial margin of rounded denticles on mesial carina in lateral view',
		480 'Lateral teeth, shape of distal margin of rounded denticles on distal carina in lateral view',
		481 'Lateral teeth, shape of denticles at two-thirds height of the crown (MC-MA) on mesial carina in lateral view',
		482 'Lateral teeth, shape of mid-crown denticles (DC) on distal carina in lateral view',
		483 'Lateral teeth, denticle size along the carinae',
		484 'Lateral teeth, biconvex apical denticles (i.e., biconvex external margin of denticle) on mesial carina in lateral view',
		485 'Lateral teeth, orientation of mesiodistal axis of apical denticles on mesial carina in lateral view',
		486 'Lateral teeth, orientation of mesiodistal axis of mid-crown denticles on distal carina in lateral view',
		487 'Lateral teeth, average number of denticles on mesial carina',
		488 'Lateral teeth, average number of denticles on mesial carina',
		489 'Lateral teeth, average number of denticles on distal carina (except in embryos and hatchlings)',
		490 'Lateral teeth, average number of denticles on distal carina',
		491 'Lateral teeth, size of mesial denticles relative to distal denticles (DSDI)',
		492 'Lateral teeth, distal denticles on the apex',
		493 'Lateral teeth, interdenticular space between mid-crown denticles on the distal carina',
		494 'Lateral teeth, interdenticular sulci between apical denticles on the mesial carina',
		495 'Lateral teeth, interdenticular sulci between mid-crown denticles on the distal carina',
		496 'Lateral teeth, interdenticular sulci between basalmost denticles on the distal carina',
		497 'Lateral teeth, flutes (i.e., subparallel longitudinal grooves separated by acute ridges) on the crown',
		498 'Lateral teeth, average number of flutes on the crown',
		499 'Lateral teeth, large transverse undulations on the crown in some teeth',
		500 'Lateral teeth, large transverse undulations on the crown in some teeth when present',
		501 'Lateral teeth, marginal undulations (i.e., short undulations adjacent to carinae) in some teeth',
		502 'Lateral teeth, marginal undulations in some teeth',
		503 'Lateral teeth, marginal undulations in some teeth',
		504 'Lateral teeth, marginal undulations in some teeth',
		505 'Lateral teeth, longitudinal groove on the labial and/or lingual surface of the crown',
		506 'Lateral teeth, elongated longitudinal and rounded ridge (differing from flutes) on the lingual surface of the crown',
		507 Enamel_surface_texture,
		508 Coarse_enamel_surface_texture,
		509 'Enamel microstructure, enamel tubules',
		510 'Enamel microstructure, predominant enamel type',
		511 'Enamel microstructure, predominant enamel type, percentage of enamel thickness',
		512 'Enamel microstructure, number of enamel types present in schmelzmuster',
		513 'Enamel microstructure, number of different module types present in schmelzmuster',
		514 'Enamel microstructure, boundary between first and second enamel types from the enamel-dentine junction (EDJ)',
		515 'Enamel microstructure, boundary between second and third enamel types from the EDJ',
		516 'Enamel microstructure, basal unit layer (BUL)',
		517 'Enamel microstructure, basal unit layer (BUL)',
		518 'Enamel microstructure, basal unit layer (BUL), maximum unit diameter',
		519 'Enamel microstructure, basal unit layer (BUL)',
		520 'Enamel microstructure, incremental lines',
		521 'Enamel microstructure, incremental lines',
		522 'Enamel microstructure, columnar units closest to the EDJ, shape of units in cross-sections',
		523 'Enamel microstructure, columnar units closest to the enamel-dentine junction (EDJ)',
		524 'Enamel microstructure, columnar units closest to the enamel-dentine junction (EDJ), maximum unit diameter',
		525 'Enamel microstructure, columnar units closest to the outer enamel surface (OES)',
		526 'Enamel microstructure, ratio of thickest enamel type in schmelzmuster divided by second thickest enamel type',
		527 'Enamel, average thickness of layer:',
		528 'Tooth replacement rate (based on incremental lines of von Ebner in the dentin layer):',
		529 'Root, shape in lateral view',
		530 'Root, distal shape in lateral view',
		531 'Root, outline of mid-root in cross section',
		532 'Root, form of the resorption pit in lingual view',
		533 'Root, transversal undulations below the cervix in some crowns:',
		534 'Root, apicobasal height in lateral view' ; 
	MATRIX
	Herrerasaurus       00001000000000????0?0001000?0??00000?0000100??001201000000000000?00000100000000020?000010?00000?10??00000000?000000?10000?0?0000?000010010000?0?010000000000?001000010??000000001?00000?0?100000?0000000000000??001??00?1?011?0??000001000000100000101000100000000000010000000?00000000000?0?001000000?00000??0000100000000000000???0100001000000000000000000?0000000100000?00001???0?00000000000100100000000000000011000000020001000010-11(2 3)10000-0--1-0-01-0-?000010-1(0 1 2)(0 1)(0 1)000(0 2)00000?00000111000(0 1)100000-???0?10000-200---000-??????????????????????????
	Coelophysis         00101211000010????0?011010100?000000?0000101??0000000000000000?0?00000110110100000?0000000?0?2??1????0??1?0?0?0?00??00110?0?0000?00?0000000010000?000000001100?10001100??0000001200000000?000000001000000000011?1100?01?000001002000001000000?0(0 1)?00101110100000000100100011000011011110100?10000001000010000110(0 1)00?00?000?010001000021000000101111000110000000?0001-0100100000000???0000000000????-010?00000000011000101100000010??00010-0(0 1)(0 1 2)1000(0 1)1000110-01-0-0030000-1(0 1)(0 1)000(1 3)100000(0 1)000??00100(0 1)0(0 1)00000-000000000(0 3)00-0---001000011--1---0------0???????
	Ceratosaurus        021010001000000000000000001010010120?00000020200110000000100001111110001010010010001010100000000110100001110000?100010000001??100000010010001000001010000011021?0100010000000111010000001010000110211??10000210?0100001101011110100100110000????0??1??1?01?00010?010?11100?0000111011110110100001(0 1)0001001100110(0 1)001102100010100200211101001021??1?0001??10???0000?000000000?00000???0010000001000?100111-00000000000(3 4)11100000(2 3)0011000010-1(1 2)3(0 1)(0 1)0011000010(2 3)(2 3)10020(0 1)10000-2(0 1)1(0 1 2)0(1 2)(0 3 4)10000010000(0 1)22100(0 1)01(0 1 2)001(0 1)0(1 2)0(0 2)001(0 1)(0 1 2)(0 1 2)0-(1 2)01(0 1)(0 1)(0 1)00102202100011020200002000?000
	Majungasaurus       021010001000000100000001001000011120?10020000?101200000020202012?11110110110000100010100?00000010?01101?101000001010110010100110010001001010000000100000001102100110010?110011-100000000101000001021?1111001201?01000011?1011?10?011002000010??????0????????????0??0011100000001111111??????0???1??1??????0????100110?100010100200211111111021111?0001??1101??0000000000000?100000000?0001110000000010000011(0 1)00100002111001102021000001(0 1)01(1 2)3(1 2)(1 2)(2 3)(2 3)110(0 1)2010(2 3)(2 3)1(1 2)200200000-1(0 1)(0 1)(1 2)000100000100000(2 3)21(1 2)2000(0 1)000100000001220-201010000-2202100011010200001000?1??
	Neovenator          00???1000001000101010000021001??10110110????????????????????????????????????????????????????????????????????1?????????110000????????????1000010001?02000011012?1?????111100012?10?0001000110101010?0???2100001???1?10?10?1011?0120????????????????????????????????01?11010010221110110201201?12000001?1011020?1101111000111001130221010?10???1????210111?010?00000000000000000000?00000??????0?0000021111201120000003100000?0?001100001?????????????????????????????0-111001(1 2)20000000011(0 1)2(1 2)11100110010-0000011110-2(0 1)20100020????????????????????10211(0 1)
	Allosaurus          00101(0 1)00000100010100000002111110001101100002(0 1)2(0 1)001011000000010111110001102000000200110110001101001001020120111111111200010011020111111111000010001102000011001100110010(0 1)100012110100010000100010111000011?0000000101?11011012001200111010110000100011131001111110000111010010211110110201201?1100200111000(1 2)10111011110000110010202210101111021110121011100101??0000000000000000000000000000000?010002111001100000000(2 3)00100020201(0 1)1000010-1(2 3)(0 1 2)(0 1)(0 1)(2 3)(2 3)110(1 2)10102(2 3)1(0 1)(0 1)00(0 1 2)0(0 2)(0 1)00-2(0 1 2)(1 2)(0 1)000(0 1 2)00000(1 2)11(0 1)(0 1)1(1 2)(1 2)1(0 1)(0 1)(0 1)011000(0 1)00000011(1 2)(1 2)0-2(0 1)2(0 1)1(0 1)00(0 1)0220211001111120000100(0 1)(0 1)(0 1)1(0 1)
	Eocarcharia         ?????????0000001110010100211111?0??????????????????????01?00201111???1??????????????????????????????????????????????????????????????????1000010?01?????0??????????????????????????????????????????????????????????????????????????????????????????????????????????????????????????????????????????????????????????????????????????????????????????????????????????????????????000?0?00?000000??????????????????????0310?000?????????????????????????????????????????0-101(0 3)00020000000011(0 1)211(0 1)(0 1)0(0 2)(1 2)10110-1011001110-100---0010??????????????????????????
	Sinraptor           0000100000000000000001000211111000110100000211000011100010001001?110000112001000200110110001001001001120100111?11111000000110020011111000000010?0?100000011001101100010010001{1 2}1101000110001100121010?0?1?000?000010???1?01011100??????????????????????2???????11?0002010100101011101122012111000021011010111011101111000011000021121010110102111012101110010100000000000000?0000000000000000000010001111(0 1)00000000000(3 4)01000020200?1000010-1(1 2 3)?11(2 3)(1 3)1101(1 2)0102210(0 1)00(1 2)02000-2(0 1)(0 1)(0 1)0(1 2)(0 1 2)(2 3)00000(1 2)00(0 1)(0 1)(0 1)221(0 1)(0 1)00(1 2)1000000000011(1 2)(0 1)0-211010000-????????????????????001(0 1)01
	Mapusaurus          ??????0???00000111100001001101101011110100021110??1111102?2121121????????(0 2)01?000?0??????????????????????????????????00201010?01001??????1000020000?0???0011012???01???1??000110???0001??01?0010212?????210000?????????1?11012?0????1???10?10???????0????1????????000???0?0?102?1110110(1 2)?????????0?011?100022??1101111?00?1100??30221010110??2111012101??0010??????????0??????0000?00000??????00000?????????????????04101000?0?0???0000?0-12(2 3)10001101?1??221??0000000102(0 1)(0 1)(0 1 3)000100000(1 2)00110(2 3)(2 3)1(0 1)(0 1)001100000000(0 1)01(1 2)220-0-(1 2)(0 1)200010????????????????????(0 1)0(1 2)100
	Monolophosaurus     001?1000?00100??????000002000?00011101300100??0012(0 1)11000110010?11110001?021000000??1000100000010?????0????01?1??????001000010020100?0???00?0010?0??000001110010?0010010?10001{0 2}11010000000?1000011?10?0?1?000?00?010???????????????????????????????????????????????0011000101010111011?00?(1 2)0100???0001000?0?????????????????????????????????????????????????????000-01100001100000???001??01001?10?001??000?0?00?0000410?00?2010001000010-11(2 3)(0 1)0101?000110?11?0??000000-1(0 1)(0 1)(0 1)000100000000(0 1)0(0 1)(1 2)(1 2)100(0 1)(0 2)0(0 1)0000?0?00010000-1010110011????????????????????0??1??
	Piatnitzkysaurus    ??????????000?01000010020110?1??0????????????????????????????????1???0?????????????10?0100000010?1101000?10???????????2010?1????????????0010010?01?????0001001?00111100?1000121111{0 1}00010001200?111100001?000?0??010?????01011?112001111101100??100?1??????????????001?10100101011?011?0002?10000000011000011?11100001000001000021121010?10???1????1001??0????????????????????-0--?0000???-----?000-????????????????01?00000?0?0???0000??????????????????????????????0-11(1 2)0010100000(0 1)10(0 1)10(1 2)(1 2)10(0 1 2)0(0 2)(0 1)1000020002000(1 2)(1 2)0-(1 2)1201000(0 1)0????????????????????001100
	Dubreuillosaurus    01???100?0010101?000001001(1 2)000??0??0??0??002??001?0????1011?001011?000000??????????10??2011100?0??110010??0??????010?0110111??201???????0000000?010000000?1001??????????????????????00??0?1?????1???????1??000?10????0110?????0???????????????????????????????????????????????????????????????????????????????11????0?0???????????1?01????????????????1???????????001?00000000?00?0000?0000000?????0111100000000000041010002030011000010-11210101100000(0 1)221000?000000-1(0 1)(0 1)0000100000000100111(0 1)(0 1)(0 1)0000000-0010000110-0-0---0010????????????????????000?00
	Eustreptospondylus  ?1???20000011?01100000010120?1??0???????100200001??????10?10001?1??00000???0111100010??1001000100?11000012??????????00110111????????????00000?0?01000000011001???0110101100112?10?000001001100011?100??1?0000????1????????111?0???0111210?00???????????????????????00110101100011?011300?2?1?000001010100?1111110000110000100002011101?110102111??1001??000???00000-010-00?0--0--???00???--?00????-011110?0000?00000????000?0300111000???1??10?01100?00122100?0100000-11?0000100000000???(2 3)2100(0 1)0000000-??00000??0-0-0---0010??????????????????????????
	Duriavenator        00???100??0101011000?0?0?120?1??0?????????????????????????????????????????????????????????????????????????????????????110101????????????0000010?0??0?0000?????????????????????????????????????????????????????????????????????????????????????????????????????????????????????????????????????????????????????????????????????????????????????????????????????????????0??????0?00????????????0?????0?11???0?0??0??00?101000?0?00100000?0-?12??1?110??0?1(2 3)310000?00000-1(0 1)100001000000001??(2 3)210(0 1)(0 1)00101(0 1)0-101(0 1)000110-(0 1)00---0010????????????????????00?100
	Megalosaurus        ?????????0000?01101100?00110?1000?????????????????1?111???????????????????????????????????????????????????????????????000101?????0?011000010010?01??00?00???01????????0?????12??????0?1????1000211100001?0000???010?????01110?000001112110?000010000??????????????00101010110101110113?00(1 2)??????0?10??1?0011101100001?000010000211??0?0?1????1????1001??00???????????????????0000?0000???????00???00???????????????04101000?03001000001?????????????????????????????0-2(0 1)100001000000001(0 1)0(2 3)(2 3)1(0 1)(0 1)(0 1)(0 2)010100-100(0 1)001(1 2)(1 2)0-2110(1 2)(0 1)0020??????????????????????????
	Torvosaurus         00???100?0010??110110001012000?00????00?101200001?011111011000?(0 1)??????????001111?01???????????????????????????????????010?0?????????????0000010001001000011011010210010010011211000000110011000111100001110000??010?101001110000000111211000000100?0(1 2)???001101101000001010110101110113000(1 2)?1000002001010001110?1000011000010000202110101101021110?1001??0????000000010000000?000??0000???????00011000111-0000000000041010002030??100001??21???1011000000331???0?00000-2(0 1)(1 2)0000100000(0 1)001(0 1)0(2 3)(2 3)1(0 1)(0 1)(0 1)0110?00-101(0 1)0(0 1)1220-2(0 1)10100020????????????????????002100
	Afrovenator         ?????????001010110000010012001000?????0?000201001?011001011000?????????00?001111001?????????????????????????????????????????????????????0000000001?????0?11001?0?0110001100112?10??0001?001?00001???????100000???1?01010??????????0111?????00?0?????0?31001111?100001?10?01101011?011?2012?1?00?001011100011101100001100001000020?11010110???111011?011100??1???????????????{0 1}0000???00??????0??????????????????????041010002????????????????????????????????????????0-2010001100000000110321(0 1)(0 1)(0 1)2010?00-0011001110-0-10000010????????????????????0?1?0?
	Baryonyx            111?0201011210110?0000???02?????01????0?001202011?0??????0??0?111?110??????0?11011010001011?01??010210?011??????????001101010?(1 2)101???1??010010110001300011100(1 2)?1001001011001121110111010001100211010?0???000?00??1??1?00??0?1?0100011111100010011010????????????10?0?11010?101?1110110(0 1)0?2?1?0????0011000????1????00110100????????110?0?????????????0????????01011111111111?10?11?11111????1?1000?00(3 4)111011001102000?100102?000111100010-12(1 2)1000110020??0000000010000-121(0 1)000000000(1 2)001(0 1)000(0 1)00(0 1)(0 1)2111000202(0 2)00000(1 2)00-10100031????????????????????010111
	Suchomimus          111102010112101?0?00000100200???0?????0??????????????????????????????????????110110???????????????????????????????????110??????1????????010010110001300011100(1 2)???????10??00112????111010001100221?10?0???00000???1001?0001011?0100011111100010011010????????????100011?010?1000111011000?(1 2)?0?00?000011?00?11??110100110100100??40211010?102021??0?1??????????0?011111111111?10111?????1??????10???004111011001102000010010220001111?0010-???1000110020??00000000(1 2)0000-1(1 2)(1 2)(0 1)000000000(1 2)001(0 1)0(0 1)(0 1)(0 1)00(0 1)(0 1)1010002202(0 2)00000(1 2)00-10(1 2)(0 1)0031??????????????????????????
	Irritator           ?????2????12?0???????01100200?00010??0000010?201110010000??00011?01100????0?0???11?10??10?10010001021000?101?10?????0????????????10?11?0???1101?1??????1???????????????????????????????????????????????????????????????????????????????????????????????????????????????????????????????????????????????????????1??????????????????????????????????????????????10?1?1?1???11??1?11??????1101?1???1??0410001??02102100?????1220?0???????1?????????????????????????????0-12(1 2)2100001010100100-----------------------210-101(0 1)000-??????????????????????????
	Ichthyovenator      ???????????????????????????????????????????????????????????????????????????????????????????????????????????????????????????????????????????1120?10???????1100??00110010010011211(0 1)011111100110132101??00000(0 1)0011???????????????????????????????????????????????????0000100001021111121220020110000001001110????????????????????????????????????????????????????????????????????????????????????1?1?0???????????????????????????????????????????????????????????????????????????????????????????????????????????????????????????????????????????????????
	Spinosaurus_        ????????????????????????????????????????????????????????????????????????????????????????????????????????????????????00110?0??011????????010110111????1??01100(1 2)??????????100??21?1??100?00???013210?00????000?0??0??????????????????????????????????????????????????????????????????????????????????????????????????????????????????????????????????????????????????????????????1??????????????1???10312(0 1)01101210220041001123020111(1 2)10010-?(1 2)??1001010(1 2)001--------20000-2(1 2)(1 2)(1 2)100001010(0 1)00100-----------------------220-0---0031??????????????????310101?(0 1)
	Vallibonavenatrix   ?????????????????????????????????????????????????????????????????????????????????????????????????????????????????????????????????????????????????????????11001????????01???1????1?11101000?100011(b e f)100??1?000??????????????????????????????????????????????????????0111101111022??????0????????????1010??10????????????????????????????????????????????????????????????????????????????????????0?111???????????????????????????????????????????????????????????????????????????????????????????????????????????????????????????????????????????????????
	ML1190              ??????????????????????????????????????????????????????????????????????????????????????????????????????????????????????110100????????????01?0101100?????????????????????????????????11??00?110??11??????1?0?00??????????????????????????????????????????????????????????????????????????0?????????????????????????????????????????????????????????????????0?????????????????????1?????????????0????0???????????????????????????01??1?00?0????10?011???0??00000?0010000????(0 1)00000???????????????????????????????????????????31????????????????????0?01?1

;

END;
BEGIN ASSUMPTIONS;
	TYPESET * UNTITLED   =  unord:  1 3- 5 7- 11 13- 23 25 27- 34 36- 43 45- 56 58- 102 104- 118 120- 126 128- 148 150- 157 159- 161 163- 190 192- 193 196- 220 222- 228 230 232- 269 272- 286 288- 298 301- 302 304- 321 324 326- 330 332 334- 338 340- 361 363- 364 366- 375 378- 382 384- 534, ord:  2 6 12 24 26 35 44 57 103 119 127 149 158 162 191-194\3 195 221 229 231 270- 271 287 299- 300 303 322- 323 325 331 333 339 362-365\3 376- 377 383;

	EXSET * UNTITLED  = ;

	WTSET * UNTITLED  =  1: 1 -  534 ;

END;

BEGIN MESQUITECHARMODELS;
	ProbModelSet * UNTITLED   =  'Mk1 (est.)':  1- 534;
END;

Begin MESQUITE;
		MESQUITESCRIPTVERSION 2;
		TITLE AUTO;
		tell ProjectCoordinator;
		timeSaved 1605698170254;
		getEmployee #mesquite.minimal.ManageTaxa.ManageTaxa;
		tell It;
			setID 0 2461899463437090921;
			tell It;
				setDefaultOrder  28 9 6 32 40 3 21 53 33 39 44 18 25 19 36 56 2 60 61 65 62 69 22 72;
				attachments ;
			endTell;
		endTell;
		getEmployee #mesquite.charMatrices.ManageCharacters.ManageCharacters;
		tell It;
			setID 0 7199024878542355018;
			tell It;
				setDefaultOrder  0 1 2 3 4 5 6 7 8 9 10 11 12 13 14 15 16 17 18 19 20 21 22 23 24 25 26 27 28 29 31 32 33 34 35 36 37 38 39 40 41 42 43 44 45 46 47 48 49 50 51 52 53 54 55 56 57 58 59 60 61 62 63 64 65 66 67 68 69 70 71 72 73 74 75 76 77 78 79 80 81 82 83 84 85 86 87 88 89 90 91 92 93 94 95 96 97 98 99 100 101 102 103 104 105 106 107 108 109 110 111 112 113 114 115 116 117 118 119 120 121 122 123 124 125 126 127 128 129 130 131 132 133 134 135 136 137 138 139 140 141 142 143 144 145 146 147 148 149 150 151 153 154 155 156 157 158 159 160 161 162 163 164 165 166 167 168 169 170 171 172 173 174 175 176 177 178 179 180 181 182 183 184 185 186 187 188 189 190 191 192 193 194 195 196 197 198 199 200 201 202 203 204 205 206 207 208 209 210 211 212 213 214 215 216 217 218 219 220 221 222 223 224 225 226 227 228 229 230 231 232 233 234 235 236 237 238 239 240 241 242 243 244 245 246 247 248 249 250 251 252 253 254 255 256 257 258 259 260 261 262 263 264 265 266 267 268 269 270 271 272 273 274 275 276 277 278 279 280 281 282 283 284 285 286 287 288 289 290 291 292 293 294 295 296 297 298 299 300 301 302 303 304 305 306 307 308 309 310 311 312 313 314 315 316 317 318 319 320 321 322 323 324 325 326 327 328 329 330 331 332 333 334 335 336 337 338 339 340 341 342 343 344 345 346 347 348 349 350 352 353 354 549 355 356 357 358 359 360 361 362 363 351 370 367 364 549 370 371 371 373 372 379 375 377 379 548 380 381 383 384 385 387 388 547 550 548 389 390 391 392 393 394 395 396 397 398 399 400 401 403 404 405 406 407 408 409 410 411 412 413 414 415 416 417 418 419 420 421 422 423 424 425 426 427 428 429 430 431 432 433 434 435 436 437 438 439 440 441 442 443 444 445 446 447 448 449 450 451 452 453 454 455 456 457 458 459 460 461 462 463 464 465 466 467 468 469 470 471 472 473 474 475 476 477 478 479 480 481 482 483 484 485 486 487 488 489 490 491 492 493 494 495 496 497 498 499 500 501 502 503 504 505 506 507 508 509 510 511 512 513 514 515 516 517 518 519 520 521 522 523 524 525 526 527 528 529 530 531 532 533 534 535 536;
				attachments ;
			endTell;
			mqVersion 361;
			checksumv 0 3 3451413904 null  getNumChars 534 numChars 534 getNumTaxa 24 numTaxa 24   short false   bits 2305843438710423583   states 429496729631   sumSquaresStatesOnly 34223.0 sumSquares -1.3835058055282158E19 longCompressibleToShort false usingShortMatrix false   NumFiles 1 NumMatrices 1 errorReportedDuringRun;
			mqVersion;
		endTell;
		getWindow;
		tell It;
			suppress;
			setResourcesState false false 100;
			setPopoutState 300;
			setExplanationSize 0;
			setAnnotationSize 0;
			setFontIncAnnot 0;
			setFontIncExp 0;
			setSize 1920 940;
			setLocation -9 0;
			setFont SanSerif;
			setFontSize 10;
			getToolPalette;
			tell It;
			endTell;
			desuppress;
		endTell;
		getEmployee  #mesquite.minimal.ManageTaxa.ManageTaxa;
		tell It;
			showTaxa #2461899463437090921 #mesquite.lists.TaxonList.TaxonList;
			tell It;
				setTaxa #2461899463437090921;
				getWindow;
				tell It;
					useTargetValue off;
					setTargetValue ;
					newAssistant  #mesquite.lists.TaxonListCurrPartition.TaxonListCurrPartition;
					getTable;
					tell It;
						rowNamesWidth 151;
					endTell;
					setExplanationSize 30;
					setAnnotationSize 20;
					setFontIncAnnot 0;
					setFontIncExp 0;
					setSize 1820 868;
					setLocation -9 0;
					setFont SanSerif;
					setFontSize 10;
					getToolPalette;
					tell It;
						setTool mesquite.lists.TaxonList.TaxonListWindow.arrow;
					endTell;
				endTell;
				showWindow;
				getEmployee #mesquite.lists.ColorTaxon.ColorTaxon;
				tell It;
					setColor Red;
					removeColor off;
				endTell;
				getEmployee #mesquite.lists.TaxonListAnnotPanel.TaxonListAnnotPanel;
				tell It;
					togglePanel off;
				endTell;
			endTell;
		endTell;
		getEmployee  #mesquite.charMatrices.BasicDataWindowCoord.BasicDataWindowCoord;
		tell It;
			showDataWindow #7199024878542355018 #mesquite.charMatrices.BasicDataWindowMaker.BasicDataWindowMaker;
			tell It;
				getWindow;
				tell It;
					setExplanationSize 30;
					setAnnotationSize 20;
					setFontIncAnnot 0;
					setFontIncExp 0;
					setSize 1820 868;
					setLocation -9 0;
					setFont SanSerif;
					setFontSize 10;
					getToolPalette;
					tell It;
						setTool mesquite.charMatrices.BasicDataWindowMaker.BasicDataWindow.ibeam;
					endTell;
					setActive;
					setTool mesquite.charMatrices.BasicDataWindowMaker.BasicDataWindow.ibeam;
					colorCells  #mesquite.charMatrices.ColorByState.ColorByState;
				tell It;
					setStateLimit 9;
					toggleUniformMaximum on;
				endTell;
					colorRowNames  #mesquite.charMatrices.TaxonGroupColor.TaxonGroupColor;
					colorColumnNames  #mesquite.charMatrices.CharGroupColor.CharGroupColor;
					colorText  #mesquite.charMatrices.NoColor.NoColor;
					setBackground White;
					toggleShowNames off;
					toggleShowTaxonNames on;
					toggleTight off;
					toggleThinRows off;
					toggleShowChanges on;
					toggleSeparateLines off;
					toggleShowStates on;
					toggleReduceCellBorders off;
					toggleAutoWCharNames on;
					toggleAutoTaxonNames off;
					toggleShowDefaultCharNames off;
					toggleConstrainCW on;
					toggleBirdsEye off;
					toggleShowPaleGrid off;
					toggleShowPaleCellColors off;
					toggleShowPaleExcluded off;
					togglePaleInapplicable on;
					togglePaleMissing off;
					toggleShowBoldCellText off;
					toggleAllowAutosize on;
					toggleColorsPanel off;
					toggleDiagonal on;
					setDiagonalHeight 80;
					toggleLinkedScrolling on;
					toggleScrollLinkedTables off;
				endTell;
				showWindow;
				getWindow;
				tell It;
					forceAutosize;
				endTell;
				getEmployee #mesquite.charMatrices.AlterData.AlterData;
				tell It;
					toggleBySubmenus off;
				endTell;
				getEmployee #mesquite.charMatrices.ColorCells.ColorCells;
				tell It;
					setColor Red;
					removeColor off;
				endTell;
				getEmployee #mesquite.categ.StateNamesStrip.StateNamesStrip;
				tell It;
					showStrip off;
				endTell;
				getEmployee #mesquite.charMatrices.AnnotPanel.AnnotPanel;
				tell It;
					togglePanel off;
				endTell;
				getEmployee #mesquite.charMatrices.CharReferenceStrip.CharReferenceStrip;
				tell It;
					showStrip off;
				endTell;
				getEmployee #mesquite.charMatrices.QuickKeySelector.QuickKeySelector;
				tell It;
					autotabOff;
				endTell;
				getEmployee #mesquite.charMatrices.SelSummaryStrip.SelSummaryStrip;
				tell It;
					showStrip off;
				endTell;
				getEmployee #mesquite.categ.SmallStateNamesEditor.SmallStateNamesEditor;
				tell It;
					panelOpen true;
				endTell;
			endTell;
		endTell;
		getEmployee  #mesquite.charMatrices.ManageCharacters.ManageCharacters;
		tell It;
			showCharacters #7199024878542355018 #mesquite.lists.CharacterList.CharacterList;
			tell It;
				setData 0;
				getWindow;
				tell It;
					useTargetValue off;
					setTargetValue ;
					newAssistant  #mesquite.lists.DefaultCharOrder.DefaultCharOrder;
					newAssistant  #mesquite.lists.CharListInclusion.CharListInclusion;
					newAssistant  #mesquite.lists.CharListPartition.CharListPartition;
					newAssistant  #mesquite.parsimony.CharListParsModels.CharListParsModels;
					newAssistant  #mesquite.lists.CharListWeights.CharListWeights;
					getTable;
					tell It;
						rowNamesWidth 804;
					endTell;
					setExplanationSize 30;
					setAnnotationSize 20;
					setFontIncAnnot 0;
					setFontIncExp 0;
					setSize 1820 868;
					setLocation -9 0;
					setFont SanSerif;
					setFontSize 10;
					getToolPalette;
					tell It;
					endTell;
				endTell;
				showWindow;
				getEmployee #mesquite.lists.CharListAnnotPanel.CharListAnnotPanel;
				tell It;
					togglePanel off;
				endTell;
			endTell;
		endTell;
		endTell;
end;
