# Supplementary material for: A new theropod dinosaur from the early cretaceous (Barremian) of Cabo Espichel, Portugal: Implications for spinosaurid evolution
Source: PLoS One. 2022 Feb 16;17(2):e0262614. doi: 10.1371/journal.pone.0262614 (PMC8849621; doi:10.1371/journal.pone.0262614)
Supplement: S2 File — (TNT) [file pone.0262614.s002.tnt]

xread
534 24
Herrerasaurus	00001000000000????0?0001000?0??00000?0000100??001201000000000000?00000100000000020?000010?00000?10??00000000?000000?10000?0?0000?000010010000?0?010000000000?001000010??000000001?00000?0?100000?0000000000000??001??00?1?011?0??000001000000100000101000100000000000010000000?00000000000?0?001000000?00000??0000100000000000000???0100001000000000000000000?0000000100000?00001???0?00000000000100100000000000000011000000020001000010-11[2 3]10000-0--1-0-01-0-?000010-1[0 1 2][0 1][0 1]000[0 2]00000?00000111000[0 1]100000-???0?10000-200---000-??????????????????????????
Coelophysis	00101211000010????0?011010100?000000?0000101??0000000000000000?0?00000110110100000?0000000?0?2??1????0??1?0?0?0?00??00110?0?0000?00?0000000010000?000000001100?10001100??0000001200000000?000000001000000000011?1100?01?000001002000001000000?0[0 1]?00101110100000000100100011000011011110100?10000001000010000110[0 1]00?00?000?010001000021000000101111000110000000?0001-0100100000000???0000000000????-010?00000000011000101100000010??00010-0[0 1][0 1 2]1000[0 1]1000110-01-0-0030000-1[0 1][0 1]000[1 3]100000[0 1]000??00100[0 1]0[0 1]00000-000000000[0 3]00-0---001000011--1---0------0???????
Ceratosaurus	021010001000000000000000001010010120?00000020200110000000100001111110001010010010001010100000000110100001110000?100010000001??100000010010001000001010000011021?0100010000000111010000001010000110211??10000210?0100001101011110100100110000????0??1??1?01?00010?010?11100?0000111011110110100001[0 1]0001001100110[0 1]001102100010100200211101001021??1?0001??10???0000?000000000?00000???0010000001000?100111-00000000000[3 4]11100000[2 3]0011000010-1[1 2]3[0 1][0 1]0011000010[2 3][2 3]10020[0 1]10000-2[0 1]1[0 1 2]0[1 2][0 3 4]10000010000[0 1]22100[0 1]01[0 1 2]001[0 1]0[1 2]0[0 2]001[0 1][0 1 2][0 1 2]0-[1 2]01[0 1][0 1][0 1]00102202100011020200002000?000
Majungasaurus	021010001000000100000001001000011120?10020000?101200000020202012?11110110110000100010100?00000010?01101?101000001010110010100110010001001010000000100000001102100110010?110011-100000000101000001021?1111001201?01000011?1011?10?011002000010??????0????????????0??0011100000001111111??????0???1??1??????0????100110?100010100200211111111021111?0001??1101??0000000000000?100000000?0001110000000010000011[0 1]00100002111001102021000001[0 1]01[1 2]3[1 2][1 2][2 3][2 3]110[0 1]2010[2 3][2 3]1[1 2]200200000-1[0 1][0 1][1 2]000100000100000[2 3]21[1 2]2000[0 1]000100000001220-201010000-2202100011010200001000?1??
Neovenator	00???1000001000101010000021001??10110110????????????????????????????????????????????????????????????????????1?????????110000????????????1000010001?02000011012?1?????111100012?10?0001000110101010?0???2100001???1?10?10?1011?0120????????????????????????????????01?11010010221110110201201?12000001?1011020?1101111000111001130221010?10???1????210111?010?00000000000000000000?00000??????0?0000021111201120000003100000?0?001100001?????????????????????????????0-111001[1 2]20000000011[0 1]2[1 2]11100110010-0000011110-2[0 1]20100020????????????????????10211[0 1]
Allosaurus	00101[0 1]00000100010100000002111110001101100002[0 1]2[0 1]001011000000010111110001102000000200110110001101001001020120111111111200010011020111111111000010001102000011001100110010[0 1]100012110100010000100010111000011?0000000101?11011012001200111010110000100011131001111110000111010010211110110201201?1100200111000[1 2]10111011110000110010202210101111021110121011100101??0000000000000000000000000000000?010002111001100000000[2 3]00100020201[0 1]1000010-1[2 3][0 1 2][0 1][0 1][2 3][2 3]110[1 2]10102[2 3]1[0 1][0 1]00[0 1 2]0[0 2][0 1]00-2[0 1 2][1 2][0 1]000[0 1 2]00000[1 2]11[0 1][0 1]1[1 2][1 2]1[0 1][0 1][0 1]011000[0 1]00000011[1 2][1 2]0-2[0 1]2[0 1]1[0 1]00[0 1]0220211001111120000100[0 1][0 1][0 1]1[0 1]
Eocarcharia	?????????0000001110010100211111?0??????????????????????01?00201111???1??????????????????????????????????????????????????????????????????1000010?01?????0??????????????????????????????????????????????????????????????????????????????????????????????????????????????????????????????????????????????????????????????????????????????????????????????????????????????????????000?0?00?000000??????????????????????0310?000?????????????????????????????????????????0-101[0 3]00020000000011[0 1]211[0 1][0 1]0[0 2][1 2]10110-1011001110-100---0010??????????????????????????
Sinraptor	0000100000000000000001000211111000110100000211000011100010001001?110000112001000200110110001001001001120100111?11111000000110020011111000000010?0?100000011001101100010010001[1 2]1101000110001100121010?0?1?000?000010???1?01011100??????????????????????2???????11?0002010100101011101122012111000021011010111011101111000011000021121010110102111012101110010100000000000000?0000000000000000000010001111[0 1]00000000000[3 4]01000020200?1000010-1[1 2 3]?11[2 3][1 3]1101[1 2]0102210[0 1]00[1 2]02000-2[0 1][0 1][0 1]0[1 2][0 1 2][2 3]00000[1 2]00[0 1][0 1][0 1]221[0 1][0 1]00[1 2]1000000000011[1 2][0 1]0-211010000-????????????????????001[0 1]01
Mapusaurus	??????0???00000111100001001101101011110100021110??1111102?2121121????????[0 2]01?000?0??????????????????????????????????00201010?01001??????1000020000?0???0011012???01???1??000110???0001??01?0010212?????210000?????????1?11012?0????1???10?10???????0????1????????000???0?0?102?1110110[1 2]?????????0?011?100022??1101111?00?1100??30221010110??2111012101??0010??????????0??????0000?00000??????00000?????????????????04101000?0?0???0000?0-12[2 3]10001101?1??221??0000000102[0 1][0 1][0 1 3]000100000[1 2]00110[2 3][2 3]1[0 1][0 1]001100000000[0 1]01[1 2]220-0-[1 2][0 1]200010????????????????????[0 1]0[1 2]100
Monolophosaurus	001?1000?00100??????000002000?00011101300100??0012[0 1]11000110010?11110001?021000000??1000100000010?????0????01?1??????001000010020100?0???00?0010?0??000001110010?0010010?10001[0 2]11010000000?1000011?10?0?1?000?00?010???????????????????????????????????????????????0011000101010111011?00?[1 2]0100???0001000?0?????????????????????????????????????????????????????000-01100001100000???001??01001?10?001??000?0?00?0000410?00?2010001000010-11[2 3][0 1]0101?000110?11?0??000000-1[0 1][0 1][0 1]000100000000[0 1]0[0 1][1 2][1 2]100[0 1][0 2]0[0 1]0000?0?00010000-1010110011????????????????????0??1??
Piatnitzkysaurus	??????????000?01000010020110?1??0????????????????????????????????1???0?????????????10?0100000010?1101000?10???????????2010?1????????????0010010?01?????0001001?00111100?1000121111[0 1]00010001200?111100001?000?0??010?????01011?112001111101100??100?1??????????????001?10100101011?011?0002?10000000011000011?11100001000001000021121010?10???1????1001??0????????????????????-0--?0000???-----?000-????????????????01?00000?0?0???0000??????????????????????????????0-11[1 2]0010100000[0 1]10[0 1]10[1 2][1 2]10[0 1 2]0[0 2][0 1]1000020002000[1 2][1 2]0-[1 2]1201000[0 1]0????????????????????001100
Dubreuillosaurus	01???100?0010101?000001001[1 2]000??0??0??0??002??001?0????1011?001011?000000??????????10??2011100?0??110010??0??????010?0110111??201???????0000000?010000000?1001??????????????????????00??0?1?????1???????1??000?10????0110?????0???????????????????????????????????????????????????????????????????????????????11????0?0???????????1?01????????????????1???????????001?00000000?00?0000?0000000?????0111100000000000041010002030011000010-11210101100000[0 1]221000?000000-1[0 1][0 1]0000100000000100111[0 1][0 1][0 1]0000000-0010000110-0-0---0010????????????????????000?00
Eustreptospondylus	?1???20000011?01100000010120?1??0???????100200001??????10?10001?1??00000???0111100010??1001000100?11000012??????????00110111????????????00000?0?01000000011001???0110101100112?10?000001001100011?100??1?0000????1????????111?0???0111210?00???????????????????????00110101100011?011300?2?1?000001010100?1111110000110000100002011101?110102111??1001??000???00000-010-00?0--0--???00???--?00????-011110?0000?00000????000?0300111000???1??10?01100?00122100?0100000-11?0000100000000???[2 3]2100[0 1]0000000-??00000??0-0-0---0010??????????????????????????
Duriavenator	00???100??0101011000?0?0?120?1??0?????????????????????????????????????????????????????????????????????????????????????110101????????????0000010?0??0?0000?????????????????????????????????????????????????????????????????????????????????????????????????????????????????????????????????????????????????????????????????????????????????????????????????????????????0??????0?00????????????0?????0?11???0?0??0??00?101000?0?00100000?0-?12??1?110??0?1[2 3]310000?00000-1[0 1]100001000000001??[2 3]210[0 1][0 1]00101[0 1]0-101[0 1]000110-[0 1]00---0010????????????????????00?100
Megalosaurus	?????????0000?01101100?00110?1000?????????????????1?111???????????????????????????????????????????????????????????????000101?????0?011000010010?01??00?00???01????????0?????12??????0?1????1000211100001?0000???010?????01110?000001112110?000010000??????????????00101010110101110113?00[1 2]??????0?10??1?0011101100001?000010000211??0?0?1????1????1001??00???????????????????0000?0000???????00???00???????????????04101000?03001000001?????????????????????????????0-2[0 1]100001000000001[0 1]0[2 3][2 3]1[0 1][0 1][0 1][0 2]010100-100[0 1]001[1 2][1 2]0-2110[1 2][0 1]0020??????????????????????????
Torvosaurus	00???100?0010??110110001012000?00????00?101200001?011111011000?[0 1]??????????001111?01???????????????????????????????????010?0?????????????0000010001001000011011010210010010011211000000110011000111100001110000??010?101001110000000111211000000100?0[1 2]???001101101000001010110101110113000[1 2]?1000002001010001110?1000011000010000202110101101021110?1001??0????000000010000000?000??0000???????00011000111-0000000000041010002030??100001??21???1011000000331???0?00000-2[0 1][1 2]0000100000[0 1]001[0 1]0[2 3][2 3]1[0 1][0 1][0 1]0110?00-101[0 1]0[0 1]1220-2[0 1]10100020????????????????????002100
Afrovenator	?????????001010110000010012001000?????0?000201001?011001011000?????????00?001111001?????????????????????????????????????????????????????0000000001?????0?11001?0?0110001100112?10??0001?001?00001???????100000???1?01010??????????0111?????00?0?????0?31001111?100001?10?01101011?011?2012?1?00?001011100011101100001100001000020?11010110???111011?011100??1???????????????[0 1]0000???00??????0??????????????????????041010002????????????????????????????????????????0-2010001100000000110321[0 1][0 1][0 1]2010?00-0011001110-0-10000010????????????????????0?1?0?
Baryonyx	111?0201011210110?0000???02?????01????0?001202011?0??????0??0?111?110??????0?11011010001011?01??010210?011??????????001101010?[1 2]101???1??010010110001300011100[1 2]?1001001011001121110111010001100211010?0???000?00??1??1?00??0?1?0100011111100010011010????????????10?0?11010?101?1110110[0 1]0?2?1?0????0011000????1????00110100????????110?0?????????????0????????01011111111111?10?11?11111????1?1000?00[3 4]111011001102000?100102?000111100010-12[1 2]1000110020??0000000010000-121[0 1]000000000[1 2]001[0 1]000[0 1]00[0 1][0 1]2111000202[0 2]00000[1 2]00-10100031????????????????????010111
Suchomimus	111102010112101?0?00000100200???0?????0??????????????????????????????????????110110???????????????????????????????????110??????1????????010010110001300011100[1 2]???????10??00112????111010001100221?10?0???00000???1001?0001011?0100011111100010011010????????????100011?010?1000111011000?[1 2]?0?00?000011?00?11??110100110100100??40211010?102021??0?1??????????0?011111111111?10111?????1??????10???004111011001102000010010220001111?0010-???1000110020??00000000[1 2]0000-1[1 2][1 2][0 1]000000000[1 2]001[0 1]0[0 1][0 1][0 1]00[0 1][0 1]1010002202[0 2]00000[1 2]00-10[1 2][0 1]0031??????????????????????????
Irritator	?????2????12?0???????01100200?00010??0000010?201110010000??00011?01100????0?0???11?10??10?10010001021000?101?10?????0????????????10?11?0???1101?1??????1???????????????????????????????????????????????????????????????????????????????????????????????????????????????????????????????????????????????????????1??????????????????????????????????????????????10?1?1?1???11??1?11??????1101?1???1??0410001??02102100?????1220?0???????1?????????????????????????????0-12[1 2]2100001010100100-----------------------210-101[0 1]000-??????????????????????????
Ichthyovenator	???????????????????????????????????????????????????????????????????????????????????????????????????????????????????????????????????????????1120?10???????1100??00110010010011211[0 1]011111100110132101??00000[0 1]0011???????????????????????????????????????????????????0000100001021111121220020110000001001110????????????????????????????????????????????????????????????????????????????????????1?1?0???????????????????????????????????????????????????????????????????????????????????????????????????????????????????????????????????????????????????
Spinosaurus_	????????????????????????????????????????????????????????????????????????????????????????????????????????????????????00110?0??011????????010110111????1??01100[1 2]??????????100??21?1??100?00???013210?00????000?0??0??????????????????????????????????????????????????????????????????????????????????????????????????????????????????????????????????????????????????????????????1??????????????1???10312[0 1]01101210220041001123020111[1 2]10010-?[1 2]??1001010[1 2]001--------20000-2[1 2][1 2][1 2]100001010[0 1]00100-----------------------220-0---0031??????????????????310101?[0 1]
Vallibonavenatrix	?????????????????????????????????????????????????????????????????????????????????????????????????????????????????????????????????????????????????????????11001????????01???1????1?11101000?100011[Y b c]100??1?000??????????????????????????????????????????????????????0111101111022??????0????????????1010??10????????????????????????????????????????????????????????????????????????????????????0?111???????????????????????????????????????????????????????????????????????????????????????????????????????????????????????????????????????????????????
ML1190	??????????????????????????????????????????????????????????????????????????????????????????????????????????????????????110100????????????01?0101100?????????????????????????????????11??00?110??11??????1?0?00??????????????????????????????????????????????????????????????????????????0?????????????????????????????????????????????????????????????????0?????????????????????1?????????????0????0???????????????????????????01??1?00?0????10?011???0??00000?0010000????[0 1]00000???????????????????????????????????????????31????????????????????0?01?1
;

ccode	 +  1 5 11 23 25 34 43 56 102 118 126 148 157 161 190 193 194 220 228 230 269 270 286 298 299 302 321 322 324 330 332 338 361 364 375 376 382 *;


proc /;
comments 0
;
