# Supplementary material for: A new theropod dinosaur from the early cretaceous (Barremian) of Cabo Espichel, Portugal: Implications for spinosaurid evolution
Source: PLoS One. 2022 Feb 16;17(2):e0262614. doi: 10.1371/journal.pone.0262614 (PMC8849621; doi:10.1371/journal.pone.0262614)
Supplement: S3 File — (XLSX) [file pone.0262614.s003.xlsx]

## Sheet: Measurements of dentaries
	Mesio-Distal diameter of alveoli	Bucco-lingual diameter of alveoli	Height of dentary (lingual)	Height of dentary buccal (buccal)	Diameter ratio (Mesio-distal/bucco-lingual)	Height average (lingual and buccal)
Tooth socket 1	_	_	_	_	_	_	ML1190-1
Tooth socket 1	13.8975	14.72	55.35	50.231	1.05918	52.7905	Baryonyx walkeri (NHMUK VP R9951)
Tooth socket 1	_	_	_	_	_		Spinosaurus aegyptiacus (NHMUK VP 16421)
Tooth socket 2	_	18.01	_	_			ML1190-1
Tooth socket 2	18.4345	20.165	78.161	80.86	1.09387	79.5105	Baryonyx walkeri (NHMUK VP R9951)
Tooth socket 2	25.899	31.687	148.537	114.715	1.22348	131.626	Spinosaurus aegyptiacus (NHMUK VP 16421)
Tooth socket 3	18.24	18.22	70.19	72.46	0.998904	71.325	ML1190-1
Tooth socket 3	22.3785	19.4005	80.86	88.45	0.866926	84.655	Baryonyx walkeri (NHMUK VP R9951)
Tooth socket 3	43.164	34.531	150.029	154.412	0.799995	152.221	Spinosaurus aegyptiacus (NHMUK VP 16421)
Tooth socket 4	17.85	17.51	70.08	69.92	0.980952	70	ML1190-1
Tooth socket 4	24.981	21.158	80.184	91.224	0.846964	85.704	Baryonyx walkeri (NHMUK VP R9951)
Tooth socket 4	51.877	43.164	138.243	155.882	0.832045	147.062	Spinosaurus aegyptiacus (NHMUK VP 16421)
Tooth socket 5	10.17	12.48	65.18	66.38	1.22714	65.78	ML1190-1
Tooth socket 5	12.191	14.609	72.609	84.315	1.19834	78.462	Baryonyx walkeri (NHMUK VP R9951)
Tooth socket 5	14.388	18.705	132.361	141.184	1.30004	136.772	Spinosaurus aegyptiacus (NHMUK VP 16421)
Tooth socket 6	10.13	10.17	60.85	60.43	1.00395	60.64	ML1190-1
Tooth socket 6	11.3415	12.5205	68.442	74.633	1.10395	71.5375	Baryonyx walkeri (NHMUK VP R9951)
Tooth socket 6	11.901	12.78	125	133.824	1.07386	129.412	Spinosaurus aegyptiacus (NHMUK VP 16421)
Tooth socket 7	8.94	8.7	51.55	55.71	0.973154	53.63	ML1190-1
Tooth socket 7	10.6235	13.0615	64.988	69.115	1.22949	67.0515	Baryonyx walkeri (NHMUK VP R9951)
Tooth socket 7	11.051	11.051	113.245	116.214	1	114.73	Spinosaurus aegyptiacus (NHMUK VP 16421)
Tooth socket 8	8.84	8.47	49.45	50.65	0.958145	50.05	ML1190-1
Tooth socket 8	10.754	12.159	62.897	68.414	1.13065	65.6555	Baryonyx walkeri (NHMUK VP R9951)
Tooth socket 8	13.628	11.901	110.333	102.952	0.873276	106.642	Spinosaurus aegyptiacus (NHMUK VP 16421)
Tooth socket 9	8.25	7.31	46.55	49.33	0.886061	47.94	ML1190-1
Tooth socket 9	8.983	16.584	60.122	62.886	1.84615	61.504	Baryonyx walkeri (NHMUK VP R9951)
Tooth socket 9	17.872	15.302	116.186	102.941	0.8562	109.564	Spinosaurus aegyptiacus (NHMUK VP 16421)

## Sheet: Mesio-distal vs Bucco-lingual
	tooth socket 1	tooth socket 2	tooth socket 3	tooth socket 4	tooth socket 5	tooth socket 6	tooth socket 7	tooth socket 8	tooth socket 9
ML1190			0.998904	0.980952	1.22714	1.00395	0.973154	0.958145	0.886061
Spinosaurus		1.22348	0.799995	0.832045	1.30004	1.07386	1	0.873276	0.8562
Baryonyx	1.05918	1.09387	0.866926	0.846964	1.19834	1.10395	1.22949	1.13065	1.84615

## Sheet: Dentary height
	tooth socket 1	tooth socket 2	tooth socket 3	tooth socket 4	tooth socket 5	tooth socket 6	tooth socket 7	tooth socket 8	tooth socket 9	tooth socket 10
ML1190		71.325	70	65.78	60.64	53.63	50.05	47.94
Spinosaurus	131.626	152.221	147.062	136.772	129.412	114.73	106.642	109.564	108.13	123.608
Baryonyx	52.7905	79.5105	84.655	85.704	78.462	71.5375	67.0515	65.6555	61.504	60.128
