# Supplementary material for: A new theropod dinosaur from the early cretaceous (Barremian) of Cabo Espichel, Portugal: Implications for spinosaurid evolution
Source: PLoS One. 2022 Feb 16;17(2):e0262614. doi: 10.1371/journal.pone.0262614 (PMC8849621; doi:10.1371/journal.pone.0262614)
Supplement: S4 File — (XLSX) [file pone.0262614.s004.xlsx]

## Sheet: Measurements taken
CH
CBL
CBW
AL
MB
DB
MC
DC
MA
DA
MAVG
DAVG
DSDI
CBR
CHR
	Smith JB, Vann DR, Dodson P. Dental morphology and variation in theropod dinosaurs: Implications for the taxonomic identification of isolated teeth. The Anatomical Record Part A: Discoveries in Molecular, Cellular, and Evolutionary Biology. 2005;285A(2):699–736.

## Sheet: ML1190 complete measurements
Taxon	Specimen	CH	CBL	CBW	AL	MB	DB	MC	DC	MA	DA	MAVG	DAVG	DSDI	CBR	CHR	Total lenght with rooth	Root length	Work
Iberospinus	ML1190-3	36.61	17.41	14.03	39.84	0	40	30	35	35	35	32.5	35	-	0.805859	2.10281	96.77	59.56	This work
Iberospinus	ML1190-4	-	-	-	-	-	-	35	30	35	35	35	32.5	-	-	-	-	-	This work

## Sheet: Dataset 1 (No AL measurement)
Specimen	Taxon	CH	CBL	CBW	CBR	CHR	Reference
ML1190-3	Iberospinus	36.61	17.41	14.03	0.805859	2.10281	This work
MUPEHB-87	cf. Spinosauridae	23.82	12.72	8.78	0.69	1.87	Serrano-Martínez et al., 2015
BMNHR9951	Baryonyx	31.37	13.06	11.24	0.86	2.47	Smith et al., 2005
BMNHR9951	Baryonyx	23.72	10.49	7.9	0.75	2.36	Smith et al., 2005
BMNHR9951a	Baryonyx	28.72	11.69	11.19	0.96	2.5	Smith et al., 2005
BMNHR9951d	Baryonyx	34.8	15.76	12.05	0.76	2.37	Smith et al., 2005
BMNHR9951e	Baryonyx	29.67	13.18	10.88	0.83	2.32	Smith et al., 2005
BMNHR9951f	Baryonyx	27.19	12.12	10.35	0.85	2.51	Smith et al., 2005
BMNHR9951h	Baryonyx	38.55	16.42	15.19	0.93	2.67	Smith et al., 2005
BMNHR9951n	Baryonyx	34.12	16.47	13.65	0.83	2.31	Smith et al., 2005
BMNH R9951	Baryonyx	33.32	13.29	11.19	0.841986	2.50715	Hendrickx et al., 2015
BMNH R9951	Baryonyx	25.41	10.72	8.54	0.796642	2.37034	Hendrickx et al., 2015
BMNH R9951	Baryonyx	20.82	8.25	7.65	0.927273	2.52364	Hendrickx et al., 2015
BMNH R9951	Baryonyx	32.49	18.16	13.46	0.741189	1.7891	Hendrickx et al., 2015
BMNH R9951, large with plaster block 14	Baryonyx	33.26	16.93	13.62	0.804489	1.96456	Hendrickx et al., 2015
BMNH R9951, small, complete with transparent glue on the root tip	Baryonyx	26.63	12.06	10.01	0.830017	2.20813	Hendrickx et al., 2015
BMNH R9951, root cut diagonally with distal root on it	Baryonyx	29.39	13.4	10.4	0.776119	2.19328	Hendrickx et al., 2015
BMNH R9951, quite big with black dots on the upper root	Baryonyx	33.69	15.31	11.75	0.767472	2.20052	Hendrickx et al., 2015
BMNH R9951, very small with very long root with white fractures	Baryonyx	20.79	9.01	8.44	0.936737	2.30744	Hendrickx et al., 2015
BMNH R9951, dark, missing entire root	Baryonyx	25.77	11.18	11.15	0.997317	2.30501	Hendrickx et al., 2015
BMNH R9951, 22 quite small, complete, root complete, fractured on lingual side	Baryonyx	24.15	11.79	10.73	0.910093	2.04835	Hendrickx et al., 2015
BMNH R9951, very small with part of the root	Baryonyx	16.86	8.82	7.5	0.85034	1.91156	Hendrickx et al., 2015
BMNH R9951, small with tip recontstucted block 14	Baryonyx	17.91	9.3	7.95	0.854839	1.92581	Hendrickx et al., 2015
BMNH R9951, small with root very elongated block 14	Baryonyx	20.44	9.27	7.34	0.791802	2.20496	Hendrickx et al., 2015
BMNH R9951, 26 with large plastic stuff on the middle root	Baryonyx	36.48	15.84	13.25	0.83649	2.30303	Hendrickx et al., 2015
BMNH R9951, 26 large with long root, tip worn	Baryonyx	30.93	17.11	14.29	0.835184	1.80771	Hendrickx et al., 2015
BMNH R9951, 278 broken	Baryonyx	42.83	19.3	14.41	0.746632	2.21917	Hendrickx et al., 2015
UCG89-5	Suchomimus	62.94	18.9	15.2	0.81	3.33	Smith et al., 2005
UCG54-4	Suchomimus	56.94	20.8	18.1	0.87	2.74	Smith et al., 2005
UCG48-9	Suchomimus	52.66	18.7	13.3	0.71	2.82	Smith et al., 2005
UCG67-1	Suchomimus	54.34	19.2	14.4	0.75	2.83	Smith et al., 2005
UC G69-5 (biggest, with black plastic base)	Suchomimus	54	18.2	14.2	0.78022	2.96703	Hendrickx et al., 2015
UC G67-1	Suchomimus	48.5	18.6	14.9	0.801075	2.60753	Hendrickx et al., 2015
UC G67-8	Suchomimus	32.6	12.4	8.2	0.66129	2.62903	Hendrickx et al., 2015
UC G35-9 (biggest one)	Suchomimus	40.4	15	11.3	0.753333	2.69333	Hendrickx et al., 2015
UC G35-9 (smallest one)	Suchomimus	32.4	15.2	11.3	0.743421	2.13158	Hendrickx et al., 2015
UC G43-4	Suchomimus	36.9	18	14.4	0.743421	2.05	Hendrickx et al., 2015
UC G26-5 (biggest one)	Suchomimus	41.7	15.9	10.8	0.679245	2.62264	Hendrickx et al., 2015
UC G73-3 (medium laterally compressed one)	Suchomimus	41.2	15.1	9.8	0.649007	2.72848	Hendrickx et al., 2015
UC G73-3 (small laterally compressed one with worn tip)	Suchomimus	26.5	9.4	7.8	0.829787	2.81915	Hendrickx et al., 2015
UC G34-12 (most completed laterally compressed one)	Suchomimus	39.3	13.4	9.7	0.723881	2.93284	Hendrickx et al., 2015
UC G100-4 (small one)	Suchomimus	37.3	14.5	9.5	0.655172	2.57241	Hendrickx et al., 2015
UC G22-7 (complete one with root)	Suchomimus	38.5	12.8	9.8	0.765625	3.00781	Hendrickx et al., 2015
UC G34-12 (with big mesial wear facet)	Suchomimus	38.8	17.2	11.6	0.674419	2.25581	Hendrickx et al., 2015
UC G34-7 (smallest complete one)	Suchomimus	18.2	9	8.3	0.922222	2.02222	Hendrickx et al., 2015
UC G34-7 (biggest complete one)	Suchomimus	23.8	8	7	0.875	2.975	Hendrickx et al., 2015
UC G54-4 (most complete one)	Suchomimus	47.6	19.9	15	0.753769	2.39196	Hendrickx et al., 2015
ICIPLR30	Baryonychinae indet. morphotype 2	36.68	10.89	8.5	0.78	3.37	Isasmendi et al., 2020
ICIPLR27	Baryonychinae indet. morphotype 1	30.21	11.36	5.53	0.49	2.66	Isasmendi et al., 2020
ICIPLR28	Baryonychinae indet. morphotype 1	16.38	10.27	5.39	0.53	1.6	Isasmendi et al., 2020
ICIPLR31	Baryonychinae indet. morphotype 1	30.07	12.59	5.97	0.47	2.39	Isasmendi et al., 2020
ICIPLR35	Baryonychinae indet. morphotype 1	24.02	8.88	3.79	0.43	2.71	Isasmendi et al., 2020
HOC 17	cf. Spinosaurinae	23.25	10.27	8.61	0.838364	2.26388	Alonso et al., 2018
LH-28202	cf. Spinosaurinae	21.82	10.77	9.19	0.85	2.03	Sanguino, 2020
SMNS 58022	Irritator	21	8.2	7.13	0.869512	2.56098	Hendrickx et al., 2015
GZG.V.19990	cf. Spinosaurus	29.8	13	11.5	0.88	2.29	Richter et al., 2013
GZG.V.19991	cf. Spinosaurus	41.8	15	10.6	0.71	2.79	Richter et al., 2013
GZG.V.19992	cf. Spinosaurus	28.1	12.9	12	0.93	2.18	Richter et al., 2013
GZG.V.19993	cf. Spinosaurus	33.9	13.6	11	0.81	2.49	Richter et al., 2013
GZG.V.19994	cf. Spinosaurus	30.2	11	9.6	0.87	2.75	Richter et al., 2013
GZG.V.20000	cf. Spinosaurus	40	14.5	11.9	0.82	2.76	Richter et al., 2013
GZG.V.20001	cf. Spinosaurus	32.2	14.1	11	0.78	2.28	Richter et al., 2013
GZG.V.20003	cf. Spinosaurus	19	7.8	7	0.9	2.44	Richter et al., 2013
GZG.V.20007	cf. Spinosaurus	32.1	13.5	11.1	0.82	2.38	Richter et al., 2013
GZG.V.20010	cf. Spinosaurus	30	12.5	9.5	0.76	2.4	Richter et al., 2013
GZG.V.20011	cf. Spinosaurus	37.9	13.4	10.1	0.75	2.83	Richter et al., 2013
GZG.V.20015	cf. Spinosaurus	40.5	15.4	12	0.78	2.63	Richter et al., 2013
GZG.V.20017	cf. Spinosaurus	40	15.8	12	0.76	2.53	Richter et al., 2013
GZG.V.20018	cf. Spinosaurus	30	11	10	0.91	2.73	Richter et al., 2013
GZG.V.20019	cf. Spinosaurus	39.5	17	13.5	0.79	2.32	Richter et al., 2013
GZG.V.20020	cf. Spinosaurus	39	13.9	10.5	0.76	2.81	Richter et al., 2013
GZG.V.20022	cf. Spinosaurus	32.2	11.5	9	0.78	2.8	Richter et al., 2013
GZG.V.20024	cf. Spinosaurus	35.5	13.8	10.8	0.78	2.57	Richter et al., 2013
GZG.V.20026	cf. Spinosaurus	41	12.2	10	0.82	3.36	Richter et al., 2013
GZG.V.20028	cf. Spinosaurus	31	10.5	9.1	0.87	2.95	Richter et al., 2013
GZG.V.20029	cf. Spinosaurus	24.5	11.1	8	0.72	2.21	Richter et al., 2013
GZG.V.20030	cf. Spinosaurus	20.5	11.9	9.2	0.77	1.72	Richter et al., 2013
GZG.V.20032	cf. Spinosaurus	45.9	15.9	12.8	0.81	2.89	Richter et al., 2013
GZG.V.20033	cf. Spinosaurus	54	22.4	17	0.76	2.41	Richter et al., 2013
GZG.V.20034	cf. Spinosaurus	48	17.5	12.1	0.69	2.74	Richter et al., 2013
GZG.V.20035	cf. Spinosaurus	61	21	17.3	0.82	2.9	Richter et al., 2013
GZG.V.20036	cf. Spinosaurus	57.7	21.6	17.3	0.8	2.67	Richter et al., 2013

## Sheet: Dataset 2 (including AL)
Specimen	Taxon	CH	CBL	CBW	AL	CBR	CHR	Reference
ML1190-3	Iberospinus	36.61	17.41	14.03	39.84	0.805859	2.10281	This work
MUPEHB-87	cf. Spinosauridae	23.82	12.72	8.78	26.64	0.69	1.87	Serrano-Martínez et al., 2015
BMNHR9951	Baryonyx	31.37	13.06	11.24	32.29	0.86	2.47	Smith et al., 2005
BMNHR9951	Baryonyx	23.72	10.49	7.9	24.77	0.75	2.36	Smith et al., 2005
BMNHR9951a	Baryonyx	28.72	11.69	11.19	29.22	0.96	2.5	Smith et al., 2005
BMNHR9951d	Baryonyx	34.8	15.76	12.05	37.41	0.76	2.37	Smith et al., 2005
BMNHR9951e	Baryonyx	29.67	13.18	10.88	30.52	0.83	2.32	Smith et al., 2005
BMNHR9951f	Baryonyx	27.19	12.12	10.35	30.46	0.85	2.51	Smith et al., 2005
BMNHR9951h	Baryonyx	38.55	16.42	15.19	43.88	0.93	2.67	Smith et al., 2005
BMNHR9951n	Baryonyx	34.12	16.47	13.65	38.11	0.83	2.31	Smith et al., 2005
BMNH R9951	Baryonyx	33.32	13.29	11.19	33.53	0.841986	2.50715	Hendrickx et al., 2015
BMNH R9951	Baryonyx	25.41	10.72	8.54	27.61	0.796642	2.37034	Hendrickx et al., 2015
BMNH R9951	Baryonyx	20.82	8.25	7.65	21.87	0.927273	2.52364	Hendrickx et al., 2015
BMNH R9951	Baryonyx	32.49	18.16	13.46	38.61	0.741189	1.7891	Hendrickx et al., 2015
BMNH R9951, large with plaster block 14	Baryonyx	33.26	16.93	13.62	33.98	0.804489	1.96456	Hendrickx et al., 2015
BMNH R9951, small, complete with transparent glue on the root tip	Baryonyx	26.63	12.06	10.01	26.8	0.830017	2.20813	Hendrickx et al., 2015
BMNH R9951, root cut diagonally with distal root on it	Baryonyx	29.39	13.4	10.4	28.97	0.776119	2.19328	Hendrickx et al., 2015
BMNH R9951, quite big with black dots on the upper root	Baryonyx	33.69	15.31	11.75	33.83	0.767472	2.20052	Hendrickx et al., 2015
BMNH R9951, very small with very long root with white fractures	Baryonyx	20.79	9.01	8.44	21.05	0.936737	2.30744	Hendrickx et al., 2015
BMNH R9951, dark, missing entire root	Baryonyx	25.77	11.18	11.15	26.82	0.997317	2.30501	Hendrickx et al., 2015
BMNH R9951, 22 quite small, complete, root complete, fractured on lingual side	Baryonyx	24.15	11.79	10.73	26.79	0.910093	2.04835	Hendrickx et al., 2015
BMNH R9951, very small with part of the root	Baryonyx	16.86	8.82	7.5	18.01	0.85034	1.91156	Hendrickx et al., 2015
BMNH R9951, small with tip recontstucted block 14	Baryonyx	17.91	9.3	7.95	17.96	0.854839	1.92581	Hendrickx et al., 2015
BMNH R9951, small with root very elongated block 14	Baryonyx	20.44	9.27	7.34	19.56	0.791802	2.20496	Hendrickx et al., 2015
BMNH R9951, 26 with large plastic stuff on the middle root	Baryonyx	36.48	15.84	13.25	37.69	0.83649	2.30303	Hendrickx et al., 2015
BMNH R9951, 26 large with long root, tip worn	Baryonyx	30.93	17.11	14.29	33.33	0.835184	1.80771	Hendrickx et al., 2015
BMNH R9951, 278 broken	Baryonyx	42.83	19.3	14.41	41.67	0.746632	2.21917	Hendrickx et al., 2015
UCG89-5	Suchomimus	62.94	18.9	15.2	70.64	0.81	3.33	Smith et al., 2005
UCG54-4	Suchomimus	56.94	20.8	18.1	64.22	0.87	2.74	Smith et al., 2005
UCG48-9	Suchomimus	52.66	18.7	13.3	60.2	0.71	2.82	Smith et al., 2005
UCG67-1	Suchomimus	54.34	19.2	14.4	55.6	0.75	2.83	Smith et al., 2005
UC G69-5 (biggest, with black plastic base)	Suchomimus	54	18.2	14.2	57.8	0.78022	2.96703	Hendrickx et al., 2015
UC G67-1	Suchomimus	48.5	18.6	14.9	53	0.801075	2.60753	Hendrickx et al., 2015
UC G67-8	Suchomimus	32.6	12.4	8.2	33.3	0.66129	2.62903	Hendrickx et al., 2015
UC G35-9 (biggest one)	Suchomimus	40.4	15	11.3	42.4	0.753333	2.69333	Hendrickx et al., 2015
UC G35-9 (smallest one)	Suchomimus	32.4	15.2	11.3	34	0.743421	2.13158	Hendrickx et al., 2015
UC G43-4	Suchomimus	36.9	18	14.4	46.5	0.743421	2.05	Hendrickx et al., 2015
UC G26-5 (biggest one)	Suchomimus	41.7	15.9	10.8	47.8	0.679245	2.62264	Hendrickx et al., 2015
UC G73-3 (medium laterally compressed one)	Suchomimus	41.2	15.1	9.8	43.1	0.649007	2.72848	Hendrickx et al., 2015
UC G73-3 (small laterally compressed one with worn tip)	Suchomimus	26.5	9.4	7.8	28.6	0.829787	2.81915	Hendrickx et al., 2015
UC G34-12 (most completed laterally compressed one)	Suchomimus	39.3	13.4	9.7	41	0.723881	2.93284	Hendrickx et al., 2015
UC G100-4 (small one)	Suchomimus	37.3	14.5	9.5	39	0.655172	2.57241	Hendrickx et al., 2015
UC G22-7 (complete one with root)	Suchomimus	38.5	12.8	9.8	39.5	0.765625	3.00781	Hendrickx et al., 2015
UC G34-12 (with big mesial wear facet)	Suchomimus	38.8	17.2	11.6	38	0.674419	2.25581	Hendrickx et al., 2015
UC G34-7 (smallest complete one)	Suchomimus	18.2	9	8.3	19.5	0.922222	2.02222	Hendrickx et al., 2015
UC G34-7 (biggest complete one)	Suchomimus	23.8	8	7	21.4	0.875	2.975	Hendrickx et al., 2015
UC G54-4 (most complete one)	Suchomimus	47.6	19.9	15	47.8	0.753769	2.39196	Hendrickx et al., 2015
HOC 17	Spinosaurinae?	23.25	10.27	8.61	26.81	0.838364	2.26388	Alonso et al., 2018
LH-28202	Spinosaurinae?	21.82	10.77	9.19	22.08	0.85	2.03	Sanguino, 2020
SMNS 58022	Irritator	21	8.2	7.13	19.8	0.869512	2.56098	Hendrickx et al., 2015
MSNM V3976	Spinosaurus	45.62	18.08	17.12	50.41	0.946903	2.52323	Hendrickx et al., 2015
GZG.V.19990	Spinosaurus	29.8	13	11.5	30.8	0.88	2.29	Richter et al., 2013
GZG.V.19991	Spinosaurus	41.8	15	10.6	43	0.71	2.79	Richter et al., 2013
GZG.V.19992	Spinosaurus	28.1	12.9	12	29.1	0.93	2.18	Richter et al., 2013
GZG.V.19993	Spinosaurus	33.9	13.6	11	34.1	0.81	2.49	Richter et al., 2013
GZG.V.19994	Spinosaurus	30.2	11	9.6	31	0.87	2.75	Richter et al., 2013
GZG.V.20000	Spinosaurus	40	14.5	11.9	41.9	0.82	2.76	Richter et al., 2013
GZG.V.20001	Spinosaurus	32.2	14.1	11	32.8	0.78	2.28	Richter et al., 2013
GZG.V.20003	Spinosaurus	19	7.8	7	19.5	0.9	2.44	Richter et al., 2013
GZG.V.20007	Spinosaurus	32.1	13.5	11.1	33	0.82	2.38	Richter et al., 2013
GZG.V.20010	Spinosaurus	30	12.5	9.5	31	0.76	2.4	Richter et al., 2013
GZG.V.20011	Spinosaurus	37.9	13.4	10.1	38	0.75	2.83	Richter et al., 2013
GZG.V.20015	Spinosaurus	40.5	15.4	12	41.1	0.78	2.63	Richter et al., 2013
GZG.V.20017	Spinosaurus	40	15.8	12	41	0.76	2.53	Richter et al., 2013
GZG.V.20018	Spinosaurus	30	11	10	30.8	0.91	2.73	Richter et al., 2013
GZG.V.20019	Spinosaurus	39.5	17	13.5	39.5	0.79	2.32	Richter et al., 2013
GZG.V.20020	Spinosaurus	39	13.9	10.5	39	0.76	2.81	Richter et al., 2013
GZG.V.20022	Spinosaurus	32.2	11.5	9	33.5	0.78	2.8	Richter et al., 2013
GZG.V.20024	Spinosaurus	35.5	13.8	10.8	37	0.78	2.57	Richter et al., 2013
GZG.V.20026	Spinosaurus	41	12.2	10	42	0.82	3.36	Richter et al., 2013
GZG.V.20028	Spinosaurus	31	10.5	9.1	31.3	0.87	2.95	Richter et al., 2013
GZG.V.20029	Spinosaurus	24.5	11.1	8	25.5	0.72	2.21	Richter et al., 2013
GZG.V.20030	Spinosaurus	20.5	11.9	9.2	22.5	0.77	1.72	Richter et al., 2013
GZG.V.20032	Spinosaurus	45.9	15.9	12.8	45.9	0.81	2.89	Richter et al., 2013
GZG.V.20033	Spinosaurus	54	22.4	17	54.5	0.76	2.41	Richter et al., 2013
GZG.V.20034	Spinosaurus	48	17.5	12.1	48.5	0.69	2.74	Richter et al., 2013
GZG.V.20035	Spinosaurus	61	21	17.3	62	0.82	2.9	Richter et al., 2013
GZG.V.20036	Spinosaurus	57.7	21.6	17.3	58.5	0.8	2.67	Richter et al., 2013
