# Supplementary material for: A new theropod dinosaur from the early cretaceous (Barremian) of Cabo Espichel, Portugal: Implications for spinosaurid evolution
Source: PLoS One. 2022 Feb 16;17(2):e0262614. doi: 10.1371/journal.pone.0262614 (PMC8849621; doi:10.1371/journal.pone.0262614)
Supplement: S6 File — (XLSX) [file pone.0262614.s006.xlsx]

## Sheet: Measurements of vertebrae (mm)
	Anterior centrum height	Anterior centrum width	Anterior neural canal height	Anterior neural canal width	Length	Ventral groove width	Posterior centrum height	Posterior centrum width	Posterior neural canal height	Posterior neural canal width
ML1190-15	108.45	102.97	-	-	95.73	29.06	100.72	95.37	-	-
ML1190-16	85.09	73.96	19.78	22.35	105.66	17.91	80.94	61.44	25.16	17.53
ML1190-17	-	65.1	-	-	108.26	24.44	84.14	63.6	-	-
ML1190-18	58.05	56.35	19.83	16.17	98.35	14.97	58.81	52.67	12.4	22.03
ML1190-19	50.85	50.18	15.79	18.67	88.15	11.93	53.44	47.16	15.53	16.94
ML1190-20	-	-	-	-	-	-	55.66	44.3	-	-
ML1190-21	-	-	-	-	-	19.02	-	-	-	-
ML1190-22	71.25	-	23.98	23.42	101.89	12.24	71.68	51.01	24.33	12.33
ML1190-23	46.88	46.4	-	-	80.27	(Not applicable)	50.04	44.48	-	-
ML1190-25	35.29	36.61	-	-	72.76	(Not applicable)	37.53	33.24	-	-
ML1190-26	47.6	52.3	17.5	16.25	83.23	13.79	53.74	48.61	18.84	17.94
ML1190-27	38.65	39.8	15.75	13.9	73.79	(Not applicable)	43.65	40.11	-	13.38
ML1190-240	33.95	35.7	9.93	15.51	74.91	(Not applicable)	36.66	34.1	9.73	12.92
ML1190-241	46.09	46.39	15.25	18.18	81.82	11.99	48.65	44.77	12.6	15.41
ML1190-275	42.57	41.84	_	12.91	_	_	_	_	_	_

## Sheet: ASI
	Taxon	Work	Taxon	Work	Taxon	Work
	Dilophosaurus	Marsh & Rowe, 2020	Spinosaurus	Ibrahim et al., 2020	Iberospinus	This work
number of caudal	ASI	% of ASI	ASI	% of ASI	ASI	% of ASI	Number ML1190
1	0.881895	100	0	100
2	0.796637	90.5269	1.64973	97.0428		0
3	0.717286	81.5097	0	0		0
4	0	0	1.2803	75.3118	1.21855	100	ML1190-15
5	0.356863	40.5526	0	0		0
6	0.300422	34.1389	0	0		0
7	0.274532	31.1968	0.886888	52.1699		0
8	0.240014	27.2744	0.83514	49.1259	0	0	ML1190-17
9	0.223589	25.4078	0	0	0.563708	46.2605	ML1190-16
10	0.202664	23.03	0	0	0	0	ML1190-22
11	0.192765	21.9051	0.612891	36.0524	0.33818	27.7526	ML1190-18
12	0.181501	20.6251	0.508936	29.9374	0	0	ML1190-21
13	0.194515	22.1039	0	0		0
14	0.154824	17.5936	0	0		0
15	0	0	0.466667	27.451		0
16	0.157402	17.8866	0.50431	29.6653		0
(Last diapophysis)17	0.153193	17.4083	0	0	0.359376	29.492	ML1190-26
18	0.151305	17.1938	0	0	0.337597	27.7048	ML1190-23
19	0.14969	17.0102	0.444612	26.1537		0
20	0.129394	14.7039	0.702385	41.3168	0.32838	26.9484	ML1190-19
21	0.140549	15.9715	0.511994	30.1173	0	0	ML1190-20
22	0.121177	13.7701	0.489256	28.7798		0
23	0.139971	15.9058	0.566123	33.3014	0.319383	26.2101	ML1190-241
24	0.125905	14.3073	0.431901	25.4059	0	0	ML1190-275
25	0.135033	15.3446	0.587589	34.5641	0.282512	23.1843	ML1190-27
26	0.10668	12.1228	0.54105	31.8265	0.244043	20.0273	ML1190-25
27	0.105507	11.9894	0.540406	31.7886		0
28	0.0999198	11.3545	0.443579	26.0929	0.215987	17.7249	ML1190-240
29	0.0998805	11.3501	0.61358	36.093		0
30	0.0687015	7.80699	0	0		0
31	0.0816434	9.27766	0.501893	29.5231		0
32	0.0713803	8.1114	0.481661	28.333		0
33	0.0664835	7.55495	0.412631	24.2724		0
34	0.0563286	6.40098	0.491478	28.9105		0
35	0.0514659	5.8484	0	0		0
36	0	0	0	0		0
37	0	0	0.244198	14.3646		0
38	0	0	0	0		0
39	0	0	0	0		0
40	0	0	0	0		0
41	0	0	0.312067	18.3569		0
42	0	0	0	0		0

## Sheet: % Length anteriormost
Work	Number	Taxon	Caudal 1	Caudal 2	Caudal 3	Caudal 4	Caudal 5	Caudal 6	Caudal 7	Caudal 8	Caudal 9	Caudal 10	Caudal 11	Caudal 12	Caudal 13	Caudal 14	Caudal 15	Caudal 16	Caudal 17	Caudal 18	Caudal 19	Caudal 20	Caudal 21	Caudal 22	Caudal 23	Caudal 24	Caudal 25	Caudal 26	Caudal 27	Caudal 28	Caudal 29	Caudal 30	Caudal 31	Caudal 32	Caudal 33	Caudal 34	Caudal 35	Caudal 36	Caudal 37	Caudal 38	Caudal 39	Caudal 40	Caudal 41	Caudal 42	Caudal 43	Caudal 44	Caudal 45	Caudal 46	Caudal 47
Ibrahim et al., 2020	FSAC-KK 11888.	Spinosaurus	100	120.513	96.1538	125.641			146.154	143.59	126.923	147.436	144.872	156.41	135.897	150	153.846	148.718		130.769	147.436	133.333	139.744	141.026	132.051	141.026	129.487	133.333	135.897	130.769	115.385	87.1795	110.256	108.974	116.667	111.538	96.1538		115.385				87.1795
Hone et al., 2021	UCMP 37302	Dilophosaurus	100	100	99.1392		112.769	110.76	114.491	113.63	113.63	112.195	106.169	111.047	108.321	110.617		110.33	111.334	111.765	115.925	115.782	112.769	115.925	114.204	112.626	108.895	113.63	112.339	111.621	108.321	107.604	107.891	105.308	101.291	99.8565	99.7131					76.7575
Gilmore, 1920	USNM ?4735	Ceratosaurus	100	101.266	101.266	100	98.7342	96.2025	102.532	100	98.7342	98.7342	97.4684	96.2025	93.6709					78.481	73.4177		74.6835	78.481	73.4177	73.4177	70.8861		69.6203	64.557	60.7595	62.0253	60.7595	63.2911	59.4937	59.4937	54.4304	51.8987	50.6329	49.3671	49.3671	45.5696	44.3038	37.9747	36.7089	40.5063	35.443	32.9114	30.3797
O'Connor, 2007	FMNH PR 2100	Majungasaurus					100	112.721	115.548	115.548	114.252	109.658	113.074	113.899	112.603	110.954	107.656	107.774	106.478	107.303	107.067	104.476	102.002	98.351	96.1131	93.2862	93.0506	90.2238	87.8681	83.3922	79.5053
Chiappe & Goehlich, 2010	JME Sch 200	Juravenator		100	104.839	104.839	103.226	111.29	104.839	103.226	103.226	98.3871	109.677			104.839			109.677	116.129	120.968	120.968	122.581	122.581	127.419	124.194	129.032	129.032	135.484	135.484	133.871	133.871	132.258	133.871	133.871	133.871	133.871	129.032	127.419	124.194	122.581	122.581	120.968	120.968	116.129
Hone et al., 2021	RTMP 91.36.500	Gorgosaurus	100	76.8319	84.375	84.1595	96.1207	97.7371	99.1379	98.8147	96.5517	96.5517	92.1336	90.0862	85.6681	87.7155	92.1336	82.3276	89.4397	83.4052	81.25	78.7716	77.5862	75.431	73.0603	72.1983	70.7974	68.9655	61.5302	58.7284	54.9569	49.0302	42.6724	35.2371	31.8966	23.9224	20.9052	17.6724	12.069
Brochu, 2003	FMNH PR2081	Tyrannosaurus	100	100.791	92.0376	97.6261	91.2463	98.2196	93.6696	91.2463	93.6696	92.0376	95.2324	92.9773	98.4174	100.396	97.4283	97.7745	92.5321	96.5875	89.6142	88.5757	78.1405	80.3165	77.2502	70.7221	72.8981	77.2502	55.0445	61.1276	57.6162	53.7092	51.088	46.3403	39.367	40.2077	37.636	35.7567
This work	ML 1190	Iberospinus				100				113.089	110.373	106.435	102.737						86.9424	83.8504		92.0819			85.4695		77.0814	76.0054		78.2513
[truncated: 3 more columns]
