# Supplementary material for: A new theropod dinosaur from the early cretaceous (Barremian) of Cabo Espichel, Portugal: Implications for spinosaurid evolution
Source: PLoS One. 2022 Feb 16;17(2):e0262614. doi: 10.1371/journal.pone.0262614 (PMC8849621; doi:10.1371/journal.pone.0262614)
Supplement: S7 File — (XLSX) [file pone.0262614.s007.xlsx]

## Sheet: Measurements theropod unguals
	MPCM 13574	MSNM V 6894	FSAC-KK18888 I-2 R	FSAC-KK18888 II-3 R	FSAC-KK18888 III-4 R	FSAC-KK18888 IV-5 R	FSAC-KK18888 ?IV-5 L	ML1190-34	UCMP 37302 II-3 L	UCMP 37302 II-3 R	UCMP 37302 III-4 L	UCMP 37302 III-4 R	UCMP 37302 IV-5 L	UCMP 37302 IV-5 R	MPEF-PV1157	MPCM 13573
Clade	Spinosaurus	Spinosaurus	Spinosaurus	Spinosaurus	Spinosaurus	Spinosaurus	Spinosaurus	Iberospinus	Dilophosaurus	Dilophosaurus	Dilophosaurus	Dilophosaurus	Dilophosaurus	Dilophosaurus	Tyrannotitan	Abelisauria indet.
Work	Novas et al., 2005	Maganuco & Dal Sasso, 2018	Ibrahim et al., 2020	Ibrahim et al., 2020	Ibrahim et al., 2020	Ibrahim et al., 2020	Ibrahim et al., 2020	This work	Marsh & Rowe, 2020	Marsh & Rowe, 2020	Marsh & Rowe, 2020	Marsh & Rowe, 2020	Marsh & Rowe, 2020	Marsh & Rowe, 2020	Novas et al., 2005	Novas et al., 2005
Maximum length	123.552	21	94	118	130	87	93	88	73.65	74.3	65.07	67.13	55.1	58.46	120.1	71.14
Proximal dorsopalmar diameter	43.05	7.5	37	37	36	34	35	37.51	28.7	29.9	25.73	23.18	19.54	19.97	70.59	25.42
Proximal mediolateral diameter	35.968	7.1	32	40	48	37	40	44.39	20.83	20.53	24.03	24.01	20.56	18.53	60.1	20.03
Midlength dorsopalmar diameter	27.586	5.6	25	26	25	22	24	30.07							40.14	17.81
Midlength mediolateral diameter	33.103	7	30	35	46	30	34	34.14							40.54	18.66
Elongation index (maximum length/proximal mediolateral diameter)	3.43505	2.95	2.93	2.95	2.7	2.35	2.32	1.98243	2.07667	1.88667	1.69667	2.79592	1.50667	1.31667	1.12667	0.936667
Compression index (proximal dorsopalmar diameter/proximal mediolateral diameter)	1.1969	0.94	1.15	0.92	0.75	0.91	0.87	0.84501	0.963333	1.02333	1.08333	0.965431	1.14333	1.20333	1.26333	1.32333
Elongation index/Compression index	2.86997	3.1383	2.54783	3.20652	3.6	2.58242	2.66667	2.34604	2.15571	1.84365	1.56615	2.89603	1.31778	1.09418	0.891821	0.707809
*Real measurement with broken tip		*(18,7)						*78,78

## Sheet: Curvature vs length ungual
	Taxon	Ungual length (mm)	Curvature (º)
Ibrahim et al., 2014	Spinosaurus	157	168
Stromer, 1934	Spinosaurus B	157	161
Novas & Dalla Vecchia, 2005	Spinosaurid	105	167
Marsh & Rowe, 2020	Dilophosaurus	58	152
Maganuco et al., 2007	Ceratosaur	72	145
Hone & Holtz, 2021	Limusaurus	19	152
Novas & Dalla Vecchia 2006	Abelisaurid	54	162
Zaher et al., 2020	Spectrovenator	29	149
Carrano, 1997	Majungasaurus	46	180
Apesteguía et al., 2016	Gaulicho	50	145
Currie & Zhao, 1993	Sinraptor	67	168
Hone & Holtz, 2021	Allosaurus	88	138
Hone & Holtz, 2021	Acrocanthosaurus	100	155
Novas & Dalla Vecchia, 2006	Tyrannotitan	108	144
Hone & Holtz, 2021	Guanlong	36	150
Averianov et al., 2010	Kileskus	44	143
Brusatte et al., 2012	Alioramus	32	158
Brochu, 2003	Tyrannosaurus	120	156
Hone & Holtz, 2021	Compsognathus	9	160
Chiappe & Goehlich, 2010	Juraventor	12	151
Osmolska, 1972	Gallimimus	41	169
Hone & Holtz, 2021	Caudipteryx	14	147
Xu et al., 2007	Gigantoraptor	75	138
Cau et al., 2017	Halszkaraptor	9	146
This work	ML1190	88	166
